# Supplementary material for: A Genome-Scale Metabolic Model of 2,3-Butanediol Production by Thermophilic Bacteria Geobacillus icigianus
Source: Microorganisms. 2020 Jul 4;8(7):1002. doi: 10.3390/microorganisms8071002 (PMC7409357; doi:10.3390/microorganisms8071002)
Supplement: Supplementary file 1 [file microorganisms-08-01002-s001.zip]

Archive with 917 entries (776 files):
- Geobacillus_icigianus_supplementary/
- Geobacillus_icigianus_supplementary/.git/
- Geobacillus_icigianus_supplementary/.git/COMMIT_EDITMSG
- Geobacillus_icigianus_supplementary/.git/config
- Geobacillus_icigianus_supplementary/.git/description
- Geobacillus_icigianus_supplementary/.git/FETCH_HEAD
- Geobacillus_icigianus_supplementary/.git/HEAD
- Geobacillus_icigianus_supplementary/.git/hooks/
- Geobacillus_icigianus_supplementary/.git/hooks/applypatch-msg.sample
- Geobacillus_icigianus_supplementary/.git/hooks/commit-msg.sample
- Geobacillus_icigianus_supplementary/.git/hooks/fsmonitor-watchman.sample
- Geobacillus_icigianus_supplementary/.git/hooks/post-update.sample
- Geobacillus_icigianus_supplementary/.git/hooks/pre-applypatch.sample
- Geobacillus_icigianus_supplementary/.git/hooks/pre-commit.sample
- Geobacillus_icigianus_supplementary/.git/hooks/pre-push.sample
- Geobacillus_icigianus_supplementary/.git/hooks/pre-rebase.sample
- Geobacillus_icigianus_supplementary/.git/hooks/pre-receive.sample
- Geobacillus_icigianus_supplementary/.git/hooks/prepare-commit-msg.sample
- Geobacillus_icigianus_supplementary/.git/hooks/update.sample
- Geobacillus_icigianus_supplementary/.git/index
- Geobacillus_icigianus_supplementary/.git/info/
- Geobacillus_icigianus_supplementary/.git/info/exclude
- Geobacillus_icigianus_supplementary/.git/logs/
- Geobacillus_icigianus_supplementary/.git/logs/HEAD
- Geobacillus_icigianus_supplementary/.git/logs/refs/
- Geobacillus_icigianus_supplementary/.git/logs/refs/heads/
- Geobacillus_icigianus_supplementary/.git/logs/refs/heads/master
- Geobacillus_icigianus_supplementary/.git/logs/refs/remotes/
- Geobacillus_icigianus_supplementary/.git/logs/refs/remotes/origin/
- Geobacillus_icigianus_supplementary/.git/logs/refs/remotes/origin/HEAD
- Geobacillus_icigianus_supplementary/.git/logs/refs/remotes/origin/master
- Geobacillus_icigianus_supplementary/.git/objects/
- Geobacillus_icigianus_supplementary/.git/objects/00/
- Geobacillus_icigianus_supplementary/.git/objects/00/3f7ca544fa22f242508826de6ddb78511003c7
- Geobacillus_icigianus_supplementary/.git/objects/07/
- Geobacillus_icigianus_supplementary/.git/objects/07/bb31743e3c9de69a63fbb57a8e67acddbf6446
- Geobacillus_icigianus_supplementary/.git/objects/07/db1f736fa3f37fe848842f951cc79001d35c47
- Geobacillus_icigianus_supplementary/.git/objects/0c/
- Geobacillus_icigianus_supplementary/.git/objects/0c/e91a9e2c970db2135adc4c7895e40c7ed0ed7d
- Geobacillus_icigianus_supplementary/.git/objects/0c/f11ddbb8e6e3d78d57664ed17f97c1deb2b895
- Geobacillus_icigianus_supplementary/.git/objects/0e/
- Geobacillus_icigianus_supplementary/.git/objects/0e/0ad27868fa020ef2bc6e444de15c0ee351051e
- Geobacillus_icigianus_supplementary/.git/objects/16/
- Geobacillus_icigianus_supplementary/.git/objects/16/af52d18d32b5b2f99e96c768f5c6b73b79f7a6
- Geobacillus_icigianus_supplementary/.git/objects/16/fe507dfb0ed265e5334db0761bc2575c1b29d6
- Geobacillus_icigianus_supplementary/.git/objects/17/
- Geobacillus_icigianus_supplementary/.git/objects/17/245d3b5b6b96f3a22bc6640aae5b0b8cafd47d
- Geobacillus_icigianus_supplementary/.git/objects/1d/
- Geobacillus_icigianus_supplementary/.git/objects/1d/16b93d0aa5f6ffaab470ce62ffd4e7fad2b538
- Geobacillus_icigianus_supplementary/.git/objects/1d/dbf208d1132df3618e8ed1bbb25d09103e68e4
- Geobacillus_icigianus_supplementary/.git/objects/20/
- Geobacillus_icigianus_supplementary/.git/objects/20/276506048581c2315debeb16c564be99448e54
- Geobacillus_icigianus_supplementary/.git/objects/20/b268a36fe224008c5cb7f54a2cc6b3945283db
- Geobacillus_icigianus_supplementary/.git/objects/21/
- Geobacillus_icigianus_supplementary/.git/objects/21/1c5daa7fc3b561c79cefc59b9e2c0c84bfc1ac
- Geobacillus_icigianus_supplementary/.git/objects/21/d5cfb85b23c50e96e47a10deb37288592de2c6
- Geobacillus_icigianus_supplementary/.git/objects/25/
- Geobacillus_icigianus_supplementary/.git/objects/25/1b5a553ddc909e488b04236399192202b98d78
- Geobacillus_icigianus_supplementary/.git/objects/25/65c64a8ef2e07c5c2bbb502f8f569f17a54a81
- Geobacillus_icigianus_supplementary/.git/objects/25/d7011f1d2698f14d04a26bd53951a56d88bec8
- Geobacillus_icigianus_supplementary/.git/objects/2b/
- Geobacillus_icigianus_supplementary/.git/objects/2b/879222505663f20c02ad72dfb40ed3357abcbb
- Geobacillus_icigianus_supplementary/.git/objects/30/
- Geobacillus_icigianus_supplementary/.git/objects/30/347d43260f9b551b0d5e0ac574ced44c0be7b4
- Geobacillus_icigianus_supplementary/.git/objects/32/
- Geobacillus_icigianus_supplementary/.git/objects/32/982acdc5db0c708f510163b9ed61dbe4f935ed
- Geobacillus_icigianus_supplementary/.git/objects/32/c3076cf3cb03c3a77e1b4432f02658ba41e22c
- Geobacillus_icigianus_supplementary/.git/objects/35/
- Geobacillus_icigianus_supplementary/.git/objects/35/228868b20e2789ca81fc33b956bde62c58f277
- Geobacillus_icigianus_supplementary/.git/objects/38/
- Geobacillus_icigianus_supplementary/.git/objects/38/bf88902b0624a58c8044b1805b1076963ae8b6
- Geobacillus_icigianus_supplementary/.git/objects/3b/
- Geobacillus_icigianus_supplementary/.git/objects/3b/a0a2a38fa759b13f9d1cc5e944e8cd716b2622
- Geobacillus_icigianus_supplementary/.git/objects/3c/
- Geobacillus_icigianus_supplementary/.git/objects/3c/16a39598f3661219973317b6b6b4ebd5b48730
- Geobacillus_icigianus_supplementary/.git/objects/3c/24c2a5bd085318a9e16d9d2e195d4d719fab90
- Geobacillus_icigianus_supplementary/.git/objects/3c/7e092b2fbdf678c772c77ec0a935fae442acef
- Geobacillus_icigianus_supplementary/.git/objects/3c/a9d49ed7e66b7345f3810f15deb973fed02ac6
- Geobacillus_icigianus_supplementary/.git/objects/41/
- Geobacillus_icigianus_supplementary/.git/objects/41/3595f868850f9563ee9f56060049027aff1896
- Geobacillus_icigianus_supplementary/.git/objects/44/
- Geobacillus_icigianus_supplementary/.git/objects/44/5feea840d167d2753a7fe77aebc9a6b5184113
- Geobacillus_icigianus_supplementary/.git/objects/45/
- Geobacillus_icigianus_supplementary/.git/objects/45/bb0b9e7f9829bb974e20260efe6896bbcbf021
- Geobacillus_icigianus_supplementary/.git/objects/47/
- Geobacillus_icigianus_supplementary/.git/objects/47/639143bb46039f4a139e2779f1206e1ddc2d80
- Geobacillus_icigianus_supplementary/.git/objects/47/ebfda47f8771fabb79a8bd3ac72b73a75c0900
- Geobacillus_icigianus_supplementary/.git/objects/4b/
- Geobacillus_icigianus_supplementary/.git/objects/4b/825dc642cb6eb9a060e54bf8d69288fbee4904
- Geobacillus_icigianus_supplementary/.git/objects/4d/
- Geobacillus_icigianus_supplementary/.git/objects/4d/31fda0f066692a684ecbd139bf3ea3baf0d408
- Geobacillus_icigianus_supplementary/.git/objects/50/
- Geobacillus_icigianus_supplementary/.git/objects/50/0f2ad536099b19ef6aef7e611d3e9888e912cd
- Geobacillus_icigianus_supplementary/.git/objects/53/
- Geobacillus_icigianus_supplementary/.git/objects/53/e17ff6b7e29ce1c2c0174dced276b7f0f4ed83
- Geobacillus_icigianus_supplementary/.git/objects/57/
- Geobacillus_icigianus_supplementary/.git/objects/57/ebf4903c55168eace0f07fae5745686459d6f0
- Geobacillus_icigianus_supplementary/.git/objects/59/
- Geobacillus_icigianus_supplementary/.git/objects/59/1659f6e864b35fc82252cccefb0e2be552f525
- Geobacillus_icigianus_supplementary/.git/objects/5e/
- Geobacillus_icigianus_supplementary/.git/objects/5e/d844b542d622731dc8c88d9c986a206c470664
- Geobacillus_icigianus_supplementary/.git/objects/5e/dc0dab168fe1a056abd352af27b8f2073a370b
- Geobacillus_icigianus_supplementary/.git/objects/63/
- Geobacillus_icigianus_supplementary/.git/objects/63/24a21a995e9b5ad98cdc82893f31385a75b1e8
- Geobacillus_icigianus_supplementary/.git/objects/63/6e76a27265c76e5730e3f48f6fe2e66624b3f4
- Geobacillus_icigianus_supplementary/.git/objects/65/
- Geobacillus_icigianus_supplementary/.git/objects/65/2b16e2f85dbc6bf13638b84d24918e708ee620
- Geobacillus_icigianus_supplementary/.git/objects/68/
- Geobacillus_icigianus_supplementary/.git/objects/68/04b418cae8a40639335e410fab128557456c87
- Geobacillus_icigianus_supplementary/.git/objects/68/1902cf911de519b2f79d1298cfdc1e9211ae09
- Geobacillus_icigianus_supplementary/.git/objects/68/dd76608d4b9496b57b3a0d462b57a306d683d5
- Geobacillus_icigianus_supplementary/.git/objects/6a/
- Geobacillus_icigianus_supplementary/.git/objects/6a/6c117038278f1664d67245f955e6f54467098c
- Geobacillus_icigianus_supplementary/.git/objects/6a/fd79cfc05f663e96b2441addfeaa0e140d986a
- Geobacillus_icigianus_supplementary/.git/objects/6c/
- Geobacillus_icigianus_supplementary/.git/objects/6c/2d501a4c6dd6798f682bc178717da88c51278f
- Geobacillus_icigianus_supplementary/.git/objects/71/
- Geobacillus_icigianus_supplementary/.git/objects/71/77c7055bafee975a2ef5ed89c0a1e51d3b7be6
- Geobacillus_icigianus_supplementary/.git/objects/77/
- Geobacillus_icigianus_supplementary/.git/objects/77/7de697b50c6de6e9e03e84df72046f3f03bd8c
- Geobacillus_icigianus_supplementary/.git/objects/7b/
- Geobacillus_icigianus_supplementary/.git/objects/7b/c7dc4e6b46f3ad946af21d6f4aef2ffc1efeb8
- Geobacillus_icigianus_supplementary/.git/objects/7f/
- Geobacillus_icigianus_supplementary/.git/objects/7f/3776d0f60863cfc9053f0b238297d834dfcf96
- Geobacillus_icigianus_supplementary/.git/objects/80/
- Geobacillus_icigianus_supplementary/.git/objects/80/4b4db511d49aa35cfe8022057494a58419eb4e
- Geobacillus_icigianus_supplementary/.git/objects/80/76ec11f69c75ae7e51c7fe6f05a0fb3cde85de
- Geobacillus_icigianus_supplementary/.git/objects/83/
- Geobacillus_icigianus_supplementary/.git/objects/83/e6128708c4e0d32adf74c8d8eb03bba8d2cf55
- Geobacillus_icigianus_supplementary/.git/objects/85/
- Geobacillus_icigianus_supplementary/.git/objects/85/9d75e8ad9bb1bfd6245351ef04cb4273616656
- Geobacillus_icigianus_supplementary/.git/objects/86/
- Geobacillus_icigianus_supplementary/.git/objects/86/6e6ce924742992ecf848ce9233c1caa29a36be
- Geobacillus_icigianus_supplementary/.git/objects/87/
- Geobacillus_icigianus_supplementary/.git/objects/87/68b1f232d4b3f1ba30e350274d880e234b7e5d
- Geobacillus_icigianus_supplementary/.git/objects/89/
- Geobacillus_icigianus_supplementary/.git/objects/89/e654906b96582c7a04d587a2c204edb18633f1
- Geobacillus_icigianus_supplementary/.git/objects/89/ef193edf02f117d7691a5d2f1ebc4e049c6c0d
- Geobacillus_icigianus_supplementary/.git/objects/8a/
- Geobacillus_icigianus_supplementary/.git/objects/8a/7da928834df065026dc80f0a98b0b0d3161b2c
- Geobacillus_icigianus_supplementary/.git/objects/8a/ecae0c977c8903243c9dff8141015d09ad822f
- Geobacillus_icigianus_supplementary/.git/objects/8b/
- Geobacillus_icigianus_supplementary/.git/objects/8b/4b2db0cc10b60061f0017f5411856be8945ef2
- Geobacillus_icigianus_supplementary/.git/objects/8d/
- Geobacillus_icigianus_supplementary/.git/objects/8d/49c509dea5d3099573ed69ff0dd98afbb5ec7b
- Geobacillus_icigianus_supplementary/.git/objects/8d/ade8d82c96e8d0bf2bbb422da16a7912b1290e
- Geobacillus_icigianus_supplementary/.git/objects/8e/
- Geobacillus_icigianus_supplementary/.git/objects/8e/62fcc5d58249ecd77fe105bd2917ce78f1195b
- Geobacillus_icigianus_supplementary/.git/objects/8f/
- Geobacillus_icigianus_supplementary/.git/objects/8f/040e0798633a1907c27a03831281e07bbc2f4e
- Geobacillus_icigianus_supplementary/.git/objects/8f/ab298c520c8108318a4d665b48576f33edb2ae
- Geobacillus_icigianus_supplementary/.git/objects/95/
- Geobacillus_icigianus_supplementary/.git/objects/95/9d9cad69535861542bb621658aa1c5254f49d6
- Geobacillus_icigianus_supplementary/.git/objects/96/
- Geobacillus_icigianus_supplementary/.git/objects/96/02029a5d895e9af7b717df20b0276f45b8506e
- Geobacillus_icigianus_supplementary/.git/objects/96/2dbe56942eac85d17880957afbda736d9e7b9b
- Geobacillus_icigianus_supplementary/.git/objects/96/beae988391cb54703cb802e9ab531a9d0fc7c8
- Geobacillus_icigianus_supplementary/.git/objects/a1/
- Geobacillus_icigianus_supplementary/.git/objects/a1/8caaf2ed799b0463261f3f42673eb0fa771439
- Geobacillus_icigianus_supplementary/.git/objects/a2/
- Geobacillus_icigianus_supplementary/.git/objects/a2/2d4f56b1cf3f6e73a57905d0ad89a8997a5769
- Geobacillus_icigianus_supplementary/.git/objects/a3/
- Geobacillus_icigianus_supplementary/.git/objects/a3/354d4fdd65c6926dabc5ddb2fd4925d17aea53
- Geobacillus_icigianus_supplementary/.git/objects/a7/
- Geobacillus_icigianus_supplementary/.git/objects/a7/e84269860902eae928f3b45f5ef198229d1b7a
- Geobacillus_icigianus_supplementary/.git/objects/a9/
- Geobacillus_icigianus_supplementary/.git/objects/a9/9b06b46b3eabfddb4b543ef12d8de96fca06f6
- Geobacillus_icigianus_supplementary/.git/objects/aa/
- Geobacillus_icigianus_supplementary/.git/objects/aa/c9ce623c56ee5ac2c2c43e72940612ad05afe7
- Geobacillus_icigianus_supplementary/.git/objects/ac/
- Geobacillus_icigianus_supplementary/.git/objects/ac/0dedc3d895416ba6d853b7dd91dc131ab4f6fa
- Geobacillus_icigianus_supplementary/.git/objects/ae/
- Geobacillus_icigianus_supplementary/.git/objects/ae/af426402c81ee246a75b8751e3bb18e828cb5e
- Geobacillus_icigianus_supplementary/.git/objects/b4/
- Geobacillus_icigianus_supplementary/.git/objects/b4/dd2b975384b3527d81eb942f12ce1aa7dc7ac3
- Geobacillus_icigianus_supplementary/.git/objects/b5/
- Geobacillus_icigianus_supplementary/.git/objects/b5/af7b0d8b50c92f0453aa3886af584a977e5e9b
- Geobacillus_icigianus_supplementary/.git/objects/b5/c4c9c00a63fb68ce3972c44b9b5f76c4611d35
- Geobacillus_icigianus_supplementary/.git/objects/b7/
- Geobacillus_icigianus_supplementary/.git/objects/b7/7dd5d405781c6b773c885bff45e64f837c45ba
- Geobacillus_icigianus_supplementary/.git/objects/ba/
- Geobacillus_icigianus_supplementary/.git/objects/ba/b0a0b742c33b116845e23ad69dbb61c234819f
- Geobacillus_icigianus_supplementary/.git/objects/be/
- Geobacillus_icigianus_supplementary/.git/objects/be/1fd58a6a62c43bf3a16617f803a6448d692edd
- Geobacillus_icigianus_supplementary/.git/objects/be/4520420bba02546bc722fc53c25da121a6893b
- Geobacillus_icigianus_supplementary/.git/objects/be/64327285a6c11f0af1bc42872a0079bbda6983
- Geobacillus_icigianus_supplementary/.git/objects/bf/
- Geobacillus_icigianus_supplementary/.git/objects/bf/a5933cd18d902244228316463f02ea14bfd2c6
- Geobacillus_icigianus_supplementary/.git/objects/c1/
- Geobacillus_icigianus_supplementary/.git/objects/c1/814cfba97b3e36de744a0e48caf22f08d52ea4
- Geobacillus_icigianus_supplementary/.git/objects/c1/e8706dcfd88f13a994cfd1261d72c6a38aec55
- Geobacillus_icigianus_supplementary/.git/objects/c4/
- Geobacillus_icigianus_supplementary/.git/objects/c4/ba9dc980b57b2f9728d700d3abcf4111ec3694
- Geobacillus_icigianus_supplementary/.git/objects/c7/
- Geobacillus_icigianus_supplementary/.git/objects/c7/7924adfe9a3446763b3c213de4f09cca77e246
- Geobacillus_icigianus_supplementary/.git/objects/c7/9a27b5f3f862d2fb2997f184713c921bb357a3
- Geobacillus_icigianus_supplementary/.git/objects/ce/
- Geobacillus_icigianus_supplementary/.git/objects/ce/351e815801dec8ea60922290a364b34a3f645c
- Geobacillus_icigianus_supplementary/.git/objects/d2/
- Geobacillus_icigianus_supplementary/.git/objects/d2/4037064cf11157f45112cd45705a588db1f499
- Geobacillus_icigianus_supplementary/.git/objects/d3/
- Geobacillus_icigianus_supplementary/.git/objects/d3/a195128416ae138311745967da4c3c188248ed
- Geobacillus_icigianus_supplementary/.git/objects/d4/
- Geobacillus_icigianus_supplementary/.git/objects/d4/3eb9a2e0146c9858fc50d36f344d7ef51cdb19
- Geobacillus_icigianus_supplementary/.git/objects/d5/
- Geobacillus_icigianus_supplementary/.git/objects/d5/f317d4eeeba789bec27555a98928adb75b3d89
- Geobacillus_icigianus_supplementary/.git/objects/de/
- Geobacillus_icigianus_supplementary/.git/objects/de/e181a6905df7381c725d5861a85ad30fc284af
- Geobacillus_icigianus_supplementary/.git/objects/de/e7766ad9d7654f47b1aca0b1d4c0ce510036e3
- Geobacillus_icigianus_supplementary/.git/objects/e1/
- Geobacillus_icigianus_supplementary/.git/objects/e1/55e78cc6d43242441282df6e3dc64fb9f2910c
- Geobacillus_icigianus_supplementary/.git/objects/e5/
- Geobacillus_icigianus_supplementary/.git/objects/e5/61eced89f79c202824fed57c81ec35b7c8b061
- Geobacillus_icigianus_supplementary/.git/objects/e6/
- Geobacillus_icigianus_supplementary/.git/objects/e6/0d921922124efff5ba50b901382dafb2d725af
- Geobacillus_icigianus_supplementary/.git/objects/e6/dcf0ebbe9d48a04989498dc97e4e77272191c9
- Geobacillus_icigianus_supplementary/.git/objects/f1/
- Geobacillus_icigianus_supplementary/.git/objects/f1/394bf1ad109c01a43272772ba2b7d63e2a07ce
- Geobacillus_icigianus_supplementary/.git/objects/f3/
- Geobacillus_icigianus_supplementary/.git/objects/f3/f6bda9c326000f7fd637ec4dc08548536b7085
- Geobacillus_icigianus_supplementary/.git/objects/f4/
- Geobacillus_icigianus_supplementary/.git/objects/f4/81901bb2787d8c6f65ca0fe3524a19651a1aa6
- Geobacillus_icigianus_supplementary/.git/objects/f4/f8db1111a78c255dc6478b163809d920e4aaa7
- Geobacillus_icigianus_supplementary/.git/objects/f5/
- Geobacillus_icigianus_supplementary/.git/objects/f5/ca2fe7173c981ed4ae035ba69f12d010111957
- Geobacillus_icigianus_supplementary/.git/objects/f7/
- Geobacillus_icigianus_supplementary/.git/objects/f7/cefb278b85132ac89915e95ce8f943a25f237d
- Geobacillus_icigianus_supplementary/.git/objects/fe/
- Geobacillus_icigianus_supplementary/.git/objects/fe/4304a726b0c733997f0708f1ed8a25b663dbc5
- Geobacillus_icigianus_supplementary/.git/objects/fe/8d178f93b8280ef13cdf3702ad80cee7ef5306
- Geobacillus_icigianus_supplementary/.git/objects/ff/
- Geobacillus_icigianus_supplementary/.git/objects/ff/288b1c5b73a69bcbc4a5ced9508ab7e052cf5e
- Geobacillus_icigianus_supplementary/.git/objects/ff/adf2d9292cc82f93cfe8a68aab931e1b5a24a1
- Geobacillus_icigianus_supplementary/.git/objects/info/
- Geobacillus_icigianus_supplementary/.git/objects/pack/
- Geobacillus_icigianus_supplementary/.git/objects/pack/pack-a13fb91d2173e55b5350fc557b0558f59039097e.idx
- Geobacillus_icigianus_supplementary/.git/objects/pack/pack-a13fb91d2173e55b5350fc557b0558f59039097e.pack
- Geobacillus_icigianus_supplementary/.git/ORIG_HEAD
- Geobacillus_icigianus_supplementary/.git/packed-refs
- Geobacillus_icigianus_supplementary/.git/refs/
- Geobacillus_icigianus_supplementary/.git/refs/heads/
- Geobacillus_icigianus_supplementary/.git/refs/heads/master
- Geobacillus_icigianus_supplementary/.git/refs/remotes/
- Geobacillus_icigianus_supplementary/.git/refs/remotes/origin/
- Geobacillus_icigianus_supplementary/.git/refs/remotes/origin/HEAD
- Geobacillus_icigianus_supplementary/.git/refs/remotes/origin/master
- Geobacillus_icigianus_supplementary/.git/refs/tags/
- Geobacillus_icigianus_supplementary/Bacillus_simulation_results/
- Geobacillus_icigianus_supplementary/Bacillus_simulation_results/2,3-butanediol_production_optimization/
- Geobacillus_icigianus_supplementary/Bacillus_simulation_results/2,3-butanediol_production_optimization/simulations_Bsubtilis_BTD.xlsx
- Geobacillus_icigianus_supplementary/Bacillus_simulation_results/different_carbon_sources/
- Geobacillus_icigianus_supplementary/Bacillus_simulation_results/different_carbon_sources/simulations_Bsubtilis_different carbon sources.xlsx
- Geobacillus_icigianus_supplementary/Blast_results/
- Geobacillus_icigianus_supplementary/Blast_results/3-hexulose-6-phosphate synthase/
- Geobacillus_icigianus_supplementary/Blast_results/3-hexulose-6-phosphate synthase/Gthermoglucosidasius_Gicigianus/
- Geobacillus_icigianus_supplementary/Blast_results/3-hexulose-6-phosphate synthase/Gthermoglucosidasius_Gicigianus.html
- Geobacillus_icigianus_supplementary/Blast_results/3-hexulose-6-phosphate synthase/Gthermoglucosidasius_Gicigianus/all.css
- Geobacillus_icigianus_supplementary/Blast_results/3-hexulose-6-phosphate synthase/Gthermoglucosidasius_Gicigianus/analytics.js.üÑo ¡áoóá¡¿∩
- Geobacillus_icigianus_supplementary/Blast_results/3-hexulose-6-phosphate synthase/Gthermoglucosidasius_Gicigianus/blast.js.üÑo ¡áoóá¡¿∩
- Geobacillus_icigianus_supplementary/Blast_results/3-hexulose-6-phosphate synthase/Gthermoglucosidasius_Gicigianus/blastRes.css
- Geobacillus_icigianus_supplementary/Blast_results/3-hexulose-6-phosphate synthase/Gthermoglucosidasius_Gicigianus/blastSurvey.js.üÑo ¡áoóá¡¿∩
- Geobacillus_icigianus_supplementary/Blast_results/3-hexulose-6-phosphate synthase/Gthermoglucosidasius_Gicigianus/dynFormatRes.css
- Geobacillus_icigianus_supplementary/Blast_results/3-hexulose-6-phosphate synthase/Gthermoglucosidasius_Gicigianus/firefox-descriptions.css
- Geobacillus_icigianus_supplementary/Blast_results/3-hexulose-6-phosphate synthase/Gthermoglucosidasius_Gicigianus/footerNew.css
- Geobacillus_icigianus_supplementary/Blast_results/3-hexulose-6-phosphate synthase/Gthermoglucosidasius_Gicigianus/format.js.üÑo ¡áoóá¡¿∩
- Geobacillus_icigianus_supplementary/Blast_results/3-hexulose-6-phosphate synthase/Gthermoglucosidasius_Gicigianus/formatRes.js.üÑo ¡áoóá¡¿∩
- Geobacillus_icigianus_supplementary/Blast_results/3-hexulose-6-phosphate synthase/Gthermoglucosidasius_Gicigianus/formatResAdv.js.üÑo ¡áoóá¡¿∩
- Geobacillus_icigianus_supplementary/Blast_results/3-hexulose-6-phosphate synthase/Gthermoglucosidasius_Gicigianus/formatResGen.js.üÑo ¡áoóá¡¿∩
- Geobacillus_icigianus_supplementary/Blast_results/3-hexulose-6-phosphate synthase/Gthermoglucosidasius_Gicigianus/headerNew.css
- Geobacillus_icigianus_supplementary/Blast_results/3-hexulose-6-phosphate synthase/Gthermoglucosidasius_Gicigianus/headerNew.js.üÑo ¡áoóá¡¿∩
- Geobacillus_icigianus_supplementary/Blast_results/3-hexulose-6-phosphate synthase/Gthermoglucosidasius_Gicigianus/home.css
- Geobacillus_icigianus_supplementary/Blast_results/3-hexulose-6-phosphate synthase/Gthermoglucosidasius_Gicigianus/InstrumentPageStarterJS.js.üÑo ¡áoóá¡¿∩
- Geobacillus_icigianus_supplementary/Blast_results/3-hexulose-6-phosphate synthase/Gthermoglucosidasius_Gicigianus/jig.min.css
- Geobacillus_icigianus_supplementary/Blast_results/3-hexulose-6-phosphate synthase/Gthermoglucosidasius_Gicigianus/jig.min.js.üÑo ¡áoóá¡¿∩
- Geobacillus_icigianus_supplementary/Blast_results/3-hexulose-6-phosphate synthase/Gthermoglucosidasius_Gicigianus/ncbipopup.js.üÑo ¡áoóá¡¿∩
- Geobacillus_icigianus_supplementary/Blast_results/3-hexulose-6-phosphate synthase/Gthermoglucosidasius_Gicigianus/nwds.css
- Geobacillus_icigianus_supplementary/Blast_results/3-hexulose-6-phosphate synthase/Gthermoglucosidasius_Gicigianus/nwds.js.üÑo ¡áoóá¡¿∩
- Geobacillus_icigianus_supplementary/Blast_results/3-hexulose-6-phosphate synthase/Gthermoglucosidasius_Gicigianus/print.css
- Geobacillus_icigianus_supplementary/Blast_results/3-hexulose-6-phosphate synthase/Gthermoglucosidasius_Gicigianus/printAdv.css
- Geobacillus_icigianus_supplementary/Blast_results/3-hexulose-6-phosphate synthase/Gthermoglucosidasius_Gicigianus/remote_data_provider.js.üÑo ¡áoóá¡¿∩
- Geobacillus_icigianus_supplementary/Blast_results/3-hexulose-6-phosphate synthase/Gthermoglucosidasius_Gicigianus/results.css
- Geobacillus_icigianus_supplementary/Blast_results/3-hexulose-6-phosphate synthase/Gthermoglucosidasius_Gicigianus/results.js.üÑo ¡áoóá¡¿∩
- Geobacillus_icigianus_supplementary/Blast_results/3-hexulose-6-phosphate synthase/Gthermoglucosidasius_Gicigianus/resultsAdv.css
- Geobacillus_icigianus_supplementary/Blast_results/3-hexulose-6-phosphate synthase/Gthermoglucosidasius_Gicigianus/safari-descriptions.css
- Geobacillus_icigianus_supplementary/Blast_results/3-hexulose-6-phosphate synthase/Gthermoglucosidasius_Gicigianus/taxFormat.js.üÑo ¡áoóá¡¿∩
- Geobacillus_icigianus_supplementary/Blast_results/3-hexulose-6-phosphate synthase/Gthermoglucosidasius_Gicigianus/toggle.js.üÑo ¡áoóá¡¿∩
- Geobacillus_icigianus_supplementary/Blast_results/3-hexulose-6-phosphate synthase/Gthermoglucosidasius_Gicigianus/uswds.min.css
- Geobacillus_icigianus_supplementary/Blast_results/3-hexulose-6-phosphate synthase/Gthermoglucosidasius_Gicigianus/uswds.min.js.üÑo ¡áoóá¡¿∩
- Geobacillus_icigianus_supplementary/Blast_results/3-hexulose-6-phosphate synthase/Gthermoglucosidasius_Gicigianus/utils.js.üÑo ¡áoóá¡¿∩
- Geobacillus_icigianus_supplementary/Blast_results/6-phospho-3-hexuloisomerase/
- Geobacillus_icigianus_supplementary/Blast_results/6-phospho-3-hexuloisomerase/Gthermoglucosidasius_vs_Gicigianus/
- Geobacillus_icigianus_supplementary/Blast_results/6-phospho-3-hexuloisomerase/Gthermoglucosidasius_vs_Gicigianus.html
- Geobacillus_icigianus_supplementary/Blast_results/6-phospho-3-hexuloisomerase/Gthermoglucosidasius_vs_Gicigianus/all.css
- Geobacillus_icigianus_supplementary/Blast_results/6-phospho-3-hexuloisomerase/Gthermoglucosidasius_vs_Gicigianus/analytics.js.üÑo ¡áoóá¡¿∩
- Geobacillus_icigianus_supplementary/Blast_results/6-phospho-3-hexuloisomerase/Gthermoglucosidasius_vs_Gicigianus/blast.js.üÑo ¡áoóá¡¿∩
- Geobacillus_icigianus_supplementary/Blast_results/6-phospho-3-hexuloisomerase/Gthermoglucosidasius_vs_Gicigianus/blastRes.css
- Geobacillus_icigianus_supplementary/Blast_results/6-phospho-3-hexuloisomerase/Gthermoglucosidasius_vs_Gicigianus/blastSurvey.js.üÑo ¡áoóá¡¿∩
- Geobacillus_icigianus_supplementary/Blast_results/6-phospho-3-hexuloisomerase/Gthermoglucosidasius_vs_Gicigianus/dynFormatRes.css
- Geobacillus_icigianus_supplementary/Blast_results/6-phospho-3-hexuloisomerase/Gthermoglucosidasius_vs_Gicigianus/firefox-descriptions.css
- Geobacillus_icigianus_supplementary/Blast_results/6-phospho-3-hexuloisomerase/Gthermoglucosidasius_vs_Gicigianus/footerNew.css
[truncated: 617 more entries]
