# Supplementary material for: A Genome-Scale Metabolic Model of 2,3-Butanediol Production by Thermophilic Bacteria Geobacillus icigianus
Source: Microorganisms. 2020 Jul 4;8(7):1002. doi: 10.3390/microorganisms8071002 (PMC7409357; doi:10.3390/microorganisms8071002)
Supplement: Supplementary file 1 [file microorganisms-08-01002-s001.zip › Geobacillus_icigianus_supplementary/Bacillus_simulation_results/2,3-butanediol_production_optimization/simulations_Bsubtilis_BTD.xlsx]

## Sheet: LMOMA
Substrate	production of 2,3-butanediol	growth rate	Reaction modifications
	(mmol gDCW^-1 h^-1)	(h-1)
Glucose	6.06	0.376	ATPM = 0,03125
			O2t = 0,5
Arabinose	9.122	0.598	ACLS = 32,0
			RNDR4 = 0,03125
Xylose	2.377	0.349	ATPM = 0,03125
			O2t = 0,5
Glycerine	0.0073	0.622023	ECOAH3 = 0,25
