# Supplementary material for: A Genome-Scale Metabolic Model of 2,3-Butanediol Production by Thermophilic Bacteria Geobacillus icigianus
Source: Microorganisms. 2020 Jul 4;8(7):1002. doi: 10.3390/microorganisms8071002 (PMC7409357; doi:10.3390/microorganisms8071002)
Supplement: Supplementary file 1 [file microorganisms-08-01002-s001.zip › Geobacillus_icigianus_supplementary/Bacillus_simulation_results/different_carbon_sources/simulations_Bsubtilis_different carbon sources.xlsx]

## Sheet: Results
Carbon source	Xylose	Glucose	Glycerol	Arabinose
Uptake names	Uptake rates (mmol gDCW^-1 h^-1)	Uptake rates (mmol gDCW^-1 h^-1)	Uptake rates (mmol gDCW^-1 h^-1)	Uptake rates (mmol gDCW^-1 h^-1)
Iron (Fe3+)	0.00215342	0.00215342	0.00215342	0.00215
Ammonium	4.99995	4.99995	4.99995	4.99995
Calcium	0.00200049	0.00200049	0.00200049	0.00200049
Phosphate	0.957981	0.957981	0.957981	0.957981
Potassium	0.440865	0.440865	0.440865	0.440865
Magnesium	0.0634877	0.0634877	0.0634877	0.0634877
O2	21.002	17.9975	20.7308	21.002
Sulfate	0.106308	0.106308	0.106308	0.106308
L-Arabinose	0	0	0	9.06291
D-Glycerol	0	0	13.9863	0
D-Glucose	0	9.2257	0	0
D-Xylose	9.06291	0	0	0
Product	Products rates (mmol gDCW^-1 h^-1)	Products rates (mmol gDCW^-1 h^-1)	Products rates (mmol gDCW^-1 h^-1)	Products rates (mmol gDCW^-1 h^-1)
H+	6.28296	10.8507	6.28296	4.3286
H2O	39.1734	29.447	39.1734	39.4516
Acetate	2.2209	6.78867	2.2209	0.2665
CO2	15.1914	19.4513	15.1914	22.4558
Glycolate	0.000229074	0.000229074	0.000229074	0.000229074
Growth rate (h-1)	0.624179	0.624179	0.624179	0.624179
