# Supplementary material for: A Genome-Scale Metabolic Model of 2,3-Butanediol Production by Thermophilic Bacteria Geobacillus icigianus
Source: Microorganisms. 2020 Jul 4;8(7):1002. doi: 10.3390/microorganisms8071002 (PMC7409357; doi:10.3390/microorganisms8071002)
Supplement: Supplementary file 1 [file microorganisms-08-01002-s001.zip › Geobacillus_icigianus_supplementary/Blast_results/3-hexulose-6-phosphate synthase/Gthermoglucosidasius_Gicigianus/footerNew.css]

html {
  box-sizing: border-box; }

*, *::after, *::before {
  box-sizing: inherit; }

.ncbi-footer {
  border-top: 1px solid #aeb0b5; }
  .ncbi-footer h3, .ncbi-footer h4 {
    font-family: "Source Sans Pro", "Helvetica Neue", "Helvetica", "Roboto", "Arial", sans-serif;
    color: #323a45; }
  .ncbi-footer h4 {
    font-size: 2rem; }
  .ncbi-footer a {
    color: #112e51;
    text-decoration: none; 
    font-weight:normal;}
  .ncbi-footer a:hover {
    text-decoration: underline; }
  .ncbi-footer a:visited {
    color: #112e51; }
  .ncbi-footer address {
    font-size: 2rem;
    margin-bottom: 1.5rem; }
  .ncbi-footer .icon-section {
    background-color: #f1f1f1;
    padding: 1.5rem 0; }
  .ncbi-footer .icon-list {
    display: block;
    width: 100%;
    font-size: 2rem; }
    @media screen and (min-width: 720px) {
      .ncbi-footer .icon-list {
        display: inline-block;
        width: auto; } }
    .ncbi-footer .icon-list li {
      display: inline-block;
      height: 32px;
      margin-right: 30px; }
      .ncbi-footer .icon-list li a {
        display: block;
        width: 32px;
        height: 100%;
        line-height: 3rem;
        text-indent: 4rem;
        overflow: hidden; }
      @media screen and (min-width: 720px) {
        .ncbi-footer .icon-list li {
          margin-bottom: 0; } }
    @media screen and (min-width: 720px) {
      .ncbi-footer .icon-list .li-blog {
        margin-left: 30px; } }
    @media screen and (min-width: 720px) {
      .ncbi-footer .icon-list .li-support {
        float: right; } }
  .ncbi-footer .icon-list-elastic {
    width: 100%; }
    @media screen and (min-width: 720px) {
      .ncbi-footer .icon-list-elastic {
        width: calc(100% - 310px); } }
  .ncbi-footer #footer_facebook {
    background: url(images/icons-sprite.png) 0 0 no-repeat; }
  .ncbi-footer #footer_facebook:hover {
    background: url(images/icons-sprite.png) 0 -32px no-repeat; }
  .ncbi-footer #footer_twitter {
    background: url(images/icons-sprite.png) 0 -64px no-repeat; }
  .ncbi-footer #footer_twitter:hover {
    background: url(images/icons-sprite.png) 0 -96px no-repeat; }
  .ncbi-footer #footer_linkedin {
    background: url(images/icons-sprite.png) 0 -128px no-repeat; }
  .ncbi-footer #footer_linkedin:hover {
    background: url(images/icons-sprite.png) 0 -160px no-repeat; }
  .ncbi-footer #footer_youtube {
    background: url(images/icons-sprite.png) 0 -192px no-repeat; }
  .ncbi-footer #footer_youtube:hover {
    background: url(images/icons-sprite.png) 0 -224px no-repeat; }
  .ncbi-footer #footer_github {
    background: url(images/icons-sprite.png) 0 -256px no-repeat; }
  .ncbi-footer #footer_github:hover {
    background: url(images/icons-sprite.png) 0 -288px no-repeat; }
  .ncbi-footer #footer_blog, .ncbi-footer #footer_support {
    width: auto; }
  @media screen and (min-width: 720px) {
    .ncbi-footer #footer_blog, .ncbi-footer #footer_support {
      text-indent: 4rem; }
    .ncbi-footer #footer_support {
      background: url(images/icons-sprite.png) 0 -384px no-repeat; }
    .ncbi-footer #footer_support:hover {
      background: url(images/icons-sprite.png) 0 -416px no-repeat; }
    .ncbi-footer #footer_blog {
      background: url(images/icons-sprite.png) 0 -320px no-repeat; }
    .ncbi-footer #footer_blog:hover {
      background: url(images/icons-sprite.png) 0 -352px no-repeat; } }
  @media screen and (max-width: 720px) {
    .ncbi-footer #footer_blog, .ncbi-footer #footer_support {
      text-indent: 0; } }
  .ncbi-footer .ncbi-section {
    padding: 1.5rem 0; }
    @media screen and (min-width: 600px) {
      .ncbi-footer .ncbi-section {
        padding: 3rem 0; } }
    .ncbi-footer .ncbi-section .ncbi {
      padding-bottom: 1.5rem;
      border-bottom: 1px solid #5b616b;
      margin-bottom: 1.5rem; }
      @media screen and (min-width: 600px) {
        .ncbi-footer .ncbi-section .ncbi {
          border-bottom: none; } }
      .ncbi-footer .ncbi-section .ncbi .ncbi-full-name {
        width: 80%;
        font-size: 3rem;
        color: #323a45; }
  .ncbi-footer .gov-agencies {
    text-align: center;
    padding: 1.5rem 0;
    border-top: 1px solid #5b616b; }
    @media screen and (min-width: 600px) {
      .ncbi-footer .gov-agencies {
        padding: 3rem 0;
        border-top: none; } }
    .ncbi-footer .gov-agencies li {
      display: block;
      margin-bottom: 1.5rem;
      margin-right: 0; }
      @media screen and (min-width: 600px) {
        .ncbi-footer .gov-agencies li {
          display: inline-block;
          margin-bottom: 0;
          margin-right: 2.5rem; } }
