# Supplementary material for: A Genome-Scale Metabolic Model of 2,3-Butanediol Production by Thermophilic Bacteria Geobacillus icigianus
Source: Microorganisms. 2020 Jul 4;8(7):1002. doi: 10.3390/microorganisms8071002 (PMC7409357; doi:10.3390/microorganisms8071002)
Supplement: Supplementary file 1 [file microorganisms-08-01002-s001.zip › Geobacillus_icigianus_supplementary/Blast_results/3-hexulose-6-phosphate synthase/Gthermoglucosidasius_Gicigianus/headerNew.css]

html {
  box-sizing: border-box; }

*, *::after, *::before {
  box-sizing: inherit; }

.ncbi-header {
  background-color: rgba(22, 74, 138, 0.95);
  z-index: 10; }
  .ncbi-header a {
    color: inherit;
    text-decoration: none; }
  .ncbi-header a:hover {
    color: #ffffff;
    text-decoration: underline; }
  .ncbi-header .desktop-only {
    display: none; }
    @media screen and (min-width: 600px) {
      .ncbi-header .desktop-only {
        display: inherit; } }
  .ncbi-header .header-button {
    width: auto;
    margin: 1.5rem 0.3rem;
    background-color: transparent;
    color: #ffffff;
    border: 1px solid rgba(255, 255, 255, 0.5);
    font-size: 1.4rem;
    font-weight: normal;
    white-space: nowrap;
    padding: 0.8rem; }
    .ncbi-header .header-button:hover {
      background-color: #0071bc;
      text-decoration: none; }
    .ncbi-header .header-button .fa {
      margin: 0; }
    @media screen and (min-width: 600px) {
      .ncbi-header .header-button {
        font-size: 1.7rem; }
        .ncbi-header .header-button .fa {
          margin: 0 0.2rem; } }
    @media screen and (min-width: 1201px) {
      .ncbi-header .header-button {
        padding: 1rem 2rem; }
        .ncbi-header .header-button .fa {
          margin-left: 0;
          margin-right: 0.5rem; } }
  .ncbi-header .agencies {
    float: left;
    width: 70%;
    position: relative; }
    .ncbi-header .agencies ul {
      padding: 0;
      margin: 0;
      list-style-type: none; }
    @media screen and (min-width: 600px) {
      .ncbi-header .agencies {
        width: 70%; } }
    @media screen and (min-width: 600px) {
      .ncbi-header .agencies .full {
        display: inline; }
      .ncbi-header .agencies .abbr {
        display: none; } }
    .ncbi-header .agencies .homepage {
      position: absolute;
      top: 0;
      left: 0;
      width: 100%;
      height: 100%;
      cursor: pointer; }
    .ncbi-header .agencies .nih {
      float: left;
      margin: 1.5rem 1.2rem 1.5rem 0;
      background: #005295 url("../images/nih_logo.svg") no-repeat center;
      background-size: 100%;
      height: 3.4rem;
      width: 5.6rem; }
      @media screen and (min-width: 600px) {
        .ncbi-header .agencies .nih {
          margin-right: 1.5rem;
          height: 3.7rem;
          width: 5.9rem; } }
    .ncbi-header .agencies .nlm {
      display: table-cell;
      height: 6.4rem;
      min-height: 3.4rem;
      vertical-align: middle;
      font-size: 1.4rem;
      color: #ffffff;
      margin-top: 1.5rem;
      padding-top: .2rem; }
      @media screen and (min-width: 600px) {
        .ncbi-header .agencies .nlm {
          display: block;
          font-size: 2.2rem;
          height: 1em;
          min-height: 1em;
          line-height: 1.0;
          padding-top: .2rem;
          margin-bottom: 0; } }
    .ncbi-header .agencies .ncbi {
      display: none; }
      @media screen and (min-width: 600px) {
        .ncbi-header .agencies .ncbi {
          display: block;
          font-size: 1.5rem;
          color: #e1f3f8;} }
  .ncbi-header .account {
    float: left;
    display: block;
    font-size: 1.4rem;
    position: relative;
    width: 30%;
    text-align: right; }
    @media screen and (min-width: 600px) {
      .ncbi-header .account {
        width: 30%;
        font-size: 1.7rem; } }

.account-popup {
  position: absolute;
  top: 1.5rem !important;
  right: 0;
  overflow: hidden;
  width: 100%; }
  @media screen and (min-width: 600px) {
    .account-popup {
      width: auto;
      min-width: 16em; } }
  .account-popup .account-user-info {
    position: relative;
    padding: 1.5rem;
    border-bottom: 1px solid #d6d7d9; }
  .account-popup .account-links {
    padding: 1.5rem; }
    .account-popup .account-links li {
      padding: 4px 0; }
    .account-popup .account-links a {
      color: #0071bc; }
    .account-popup .account-links a:hover {
      color: #000000; }
    .account-popup .account-links a:visited {
      color: #0071bc; }
/*******Styles specific for BLAST header*******************/

#navcontent a.lf, #type-a h1.lf, #navcontent span {
  display: inline-block;
  font-weight: bold;
  margin: 0.2em 0 0 1em;
  font-size: 24px; 
  border-top:inherit;
}

#navcontent a.lf
{
/*    color:Black;*/
}
#navcontent  #brc {
  font-size: 120%;
  margin-left: -3rem;
}

#navcontent ul, #navcontent ul li {
  display: inline-block;
  margin-right:1em;
}

#navcontent a:hover,#blnav li.active a:hover, h1.lf a:hover, #type-a h1.lf a:hover  
{
    color: rgba(0,0,0,.6);
}

.rf {
  float: right;
}

body .rf a, body .rf a:visited {
  color:#205493;  
  font-size:16px;
  font-weight:normal;
}

#blnav li.active a {
  color:Black;
}


#navcontent span#trdm {
  font-size: 12px;
  margin-top: -2px; 
  margin-left: -2px;
  margin-right: 0;
  padding-top: 0;
}

h1.lf a, #type-a h1.lf a {
  color: black;
}

#navcontent span.brcrmbsign {
 
  margin: 0;
  padding-top: 0; 
  font-family: verdana;
  font-size: 16px;
}

/*declartions from standard_base.css*/
.left {
  float: left;
}

.right {
  float: right;
}

#brc,#brc span
{
  color: #5b616b;
}

header .header-div {
  background-color: #eaeaea;
  padding-bottom: 0.2em;
}

header ul.skip_nav {
  margin: 0;
  position: absolute;
}
header ul.skip_nav a {
  position: absolute;
  top: -100px;
  overflow: hidden;
  margin-left: 47em;
  background-color: #CCCCCC;
}
  
header ul.skip_nav a:focus {
  position: absolute;
  white-space: nowrap;
  padding: .5em;
  -webkit-transition: top 0.1s ease-in 0s, background 0.5s linear 0s;
  transition: top 0.1s ease-in 0s, background 0.5s linear 0s;
  top: 0;
  z-index: 100;
  outline: 0;
  background-color: #985735;
  border-radius: 0 0 6px 6px;
  box-shadow: 3px 3px 3px rgba(0,0,0,.3);
  }
header.ncbi-header .usa-grid,  
  nav.ncbi-topnav .usa-grid { 
     max-width:1262px; padding: 0 0.5em; 
 }    
