# Supplementary material for: A Genome-Scale Metabolic Model of 2,3-Butanediol Production by Thermophilic Bacteria Geobacillus icigianus
Source: Microorganisms. 2020 Jul 4;8(7):1002. doi: 10.3390/microorganisms8071002 (PMC7409357; doi:10.3390/microorganisms8071002)
Supplement: Supplementary file 1 [file microorganisms-08-01002-s001.zip › Geobacillus_icigianus_supplementary/Blast_results/3-hexulose-6-phosphate synthase/Gthermoglucosidasius_Gicigianus/printAdv.css]

.ncbi-header,#navcontent ul,#navHdr,ul.citation,a.help,.hidden,.secFlitRes,#toolbar,.selctall,.ncbi-feedback-button,#cddDesc,
.usa-accordion-button.toolsCtr,#tabGraphic div.toolbar ul.left-tools, #tabAlign ul.right-tools,.or,#topBtn,#ncbi-footer,
#orgTable .alnSeqLinks {
  display: none;
}

#navcontent { 
 background-color: white;
 margin-bottom: 0;
}

nav#navcontent a.ncbi-topnav-root {
  font-size: 150%;
}
#navcontent h1 {
 font-size: 100%;
}

nav#navcontent .usa-grid {
  font-size: 50%;
}
dl dt {
  border-top:none;
}

button.usa-accordion-button {
  border: none;
  font-size: 130%;
  font-weight: bold;
  display: block;
}

#ulDescr {
  list-style-type: none;
}

#tabGraphic div.toolbar ul.right-tools li, #ulAlign li,table.ui-ncbigrid th span.orgTaxHd a 
{
  display: inline;
  margin-right: 1em;
}

ul#ulDescr li:nth-child(2) { 
  text-align: center;
}

#tabDescr tr.noprint
{
  display:none;
}
.hidden.shown
{
  display: block;
}
#orgTable tr.dflLnk
{
  text-align: left;
}

.results-tabs .toolbar .alignment { 
	width:1em;
	height:1em;
	border:1px solid black;
	display:inline-block;
	vertical-align:middle;
	background-color: #000; }

#tabGraphic ul.legend
{
  display: none;
}

#showCDSFeature {
  display: inline;
}

.results dt {
    font-weight: bold;
    width: 8em;
    float: left;
    clear: left;
    padding-top: 0.1em;
    padding-bottom: 0.2em;
}


#btnAlign,#ulAlign {
  padding-left: 0;
  margin-top: 0.5em;
}
#tabDescr
{
  margin-top: -2em;
}

#hsum dl{
  margin-left: 1em;
}
