# Supplementary material for: A Genome-Scale Metabolic Model of 2,3-Butanediol Production by Thermophilic Bacteria Geobacillus icigianus
Source: Microorganisms. 2020 Jul 4;8(7):1002. doi: 10.3390/microorganisms8071002 (PMC7409357; doi:10.3390/microorganisms8071002)
Supplement: Supplementary file 1 [file microorganisms-08-01002-s001.zip › Geobacillus_icigianus_supplementary/Blast_results/3-hexulose-6-phosphate synthase/Gthermoglucosidasius_Gicigianus/results.css]

form 
{
    margin:0;
}
#summary {
font-size:1.2em;
}
#summary {
margin-top:0pt;
padding-bottom:1em;
padding-top:0.5em;
font-family:Verdana,Arial,Sans-Serif;
font-size:90%;

}
#summarylists {
margin:1em 0pt 0pt;
overflow:hidden;
}
#seealso {
margin-left:2em;
}
#querysummary {
float:left;
padding:0pt;
width:49%;
}
#dbsummary {
margin-left:51%;
padding:0pt;
}
#summary dl {
margin:0pt 0pt 0.5em;
padding:0pt;
}
#summary dt, #summary dd {
line-height:1.4em;
}
#summary dt {
float:left;
font-weight:bold;
text-align:right;
width:10em;
margin-top:0;
}
#summary dd {
margin-left:11em;
white-space:normal !important;
overflow:hidden;
}
#summary h3 {
color:#444444;
font-style:italic;
margin-bottom:-0.5em;
margin-top:0pt;
text-align:center;
}

#multipleSeqs {
font-weight: bold;
}
#multipleSeqs a {
font-size:80%;
font-weight:normal;
}
#breadcrumb {
background:transparent url(images/right-arrow.gif) no-repeat scroll left center;
font-size:93%;
font-weight:bold;
margin-top:-5px;
padding:0pt 6px 0pt 12px;
}
#breadcrumb a {
color:#336699;
}

#jobTitle
{
color:#669;
/*color:#2A6980;*/
font-weight:bold;
margin-bottom:-0.5em;
}

#type-a #content-wrap {white-space:normal; padding-bottom:2em;}

#statInfo
{
    font-size:100%;
}


#resMsg 
{
background-color:#FFFFCC;
font-size:110%;
/*margin-top:4em;
padding-left:0.5em;*/
text-align:center;
}

#seealso label
{
    display:inline;    
}    

#seealso a 
{
    padding: 0,4px;
}

a.shown 
{
    display:inline;
}


table.dbInfo
{
    width:50%;
    border:solid 1px gray;
    font-size:100%;
    border-collapse:collapse; 
    margin-top:1em;       
}
table.dbInfo td,
table.dbInfo caption 
{
   border:solid 1px gray;   
   padding: 1px 4px;   
}
table.dbInfo caption {
    background-color:#acf;
    text-align:center;
    border-bottom:none;
    margin-bottom:-0.2em;        
    font-weight:bold;
    margin-top:1em;
}
#resStat, #dbDetails
{
    padding-left:25%;
}

table.dbInfo td
{
    text-align:left;
}

table.dbInfo th {
visibility:hidden;
/*padding:0;*/
}


table.dbInfo th div {
height:0;
}

table#Kappa pre
{
    font-size:120%;
}


/****** Mark new rules ************/
/* override main.css rules */
#type-a #content {
margin: 0 0.2em;
}

#type-a h1 {
font-size: 150%;
margin-bottom: 1em;
border-top: solid 1px #ccc;
}

#type-a h2 {
font-size: 125%;
color: #666;
}

#type-a h3 {
border: none;
font-size: 110%;
}
#graphic {
text-align: center;
margin: auto;
}

#multipleSeqs label {
width: 9em;
height: 1em;
text-align: right;
margin-right: 0;
padding: 0 1em;
float: left;
}
#multipleSeqs select {
margin-right: 1em;
font-size: 95%;
}
#multipleSeqs input {
font-size: 95%;
margin-top: -0.25em;
margin-right: 1em;
}
label.other {
font-size: 110%;
font-weight: bold;
}
form#results
{
    display:none;
}

#hdLink
{
    margin-top:-1.2em;
    float:right;
}

#hdTitle
{
    margin-left:5em;
}
.shownInl
{
    display:inline;
}

#psiHd
{
    margin-top:1em;
}

#phiInfo
{
    text-align:center;
    color:Green;    
    font-size:110%;
    margin-top:1em;    
}
#ht
{    
font-weight:bold;
margin-bottom:-0.9em;
margin-top:0.2em;
text-align:center;
}

.psiThresh
{
    text-align:center;
    color:Green;
    font-weight:bold;
}

#psiThreshA span.shown,#psiThreshB span.shown
{
    display:inline;
}

a.resArr
{
    color:#666;
    font-size:120%;
    font-weight:bold;    
}

a.arrowlink.showing 
{
    background-image: url(images/down.gif);
}

#graphic table
{
    background-color:White;
}

#type-a #content
{
    background-color:#D3DFF5;
    border:1px solid #888888;
    padding:0 0.5em;
    zoom:1;
}

.resBox
{
    background-color:#eee;
    margin-right:1em;
    color:#222;
    zoom:1;
}

.resBox1
{
    background-color:white;    
}

#tryNew,.hl
{
    color:Red;
}

/*#tryNew
{
    margin-right:20em;
}*/


div#vecSrceen {
margin-bottom:0pt;
margin-left:17%;
margin-top:0pt;
padding-left:2em;
white-space:pre;
width:64%;
zoom:1;
}

.psiInp
{
    white-space:normal;
    margin-bottom:1.5em;
}

.seqlinks label
{
    display:inline;
}

.seqlinks input
{
   margin-left:1em;
}
.seqlinks a.ln
{
   margin-left:2em;
}

.seqlinks a.lnt
{
   margin-left:0.5em;
}

form.getseq
{
    margin:0;
}

#queryList option.nohits
{
    color:Gray;
}   

#queryList
{
    float:left;
}

p#qb
{
    margin-top:0;
    margin-bottom:0;
}

#dn
{
    margin-left:5em;
}

#dnf
{
    font-size:80%;
}

/*#FormatForm
{
    margin-left:2em;
}*/
table.options
{
    width:80%;
    margin-top:0.5em;
    margin-left:10%;
    border-collapse:collapse;
    max-width:70em;
}

form.resbox label
{
    display:inline;
    float:none;
}

form.resbox label.hidden
{
    display:none;
}

#onPageReformat
{
    position:absolute;
    right:0.5em;    
    border:none;
    padding-bottom:1px;
    bottom:0.1em;
}

table.dwnl
{
    width:60%;
    margin-left:20%;
    height:3em;
}
table.dwnl td
{
    padding-right:0.5em;
}
/*
a#showStat
{
    margin-left:-0.4em;
}
*/
a.resArrowLinkB:hover,a.resArrowLinkW:hover {text-decoration: underline;}
a.resArrowLinkB,a.resArrowLinkW{
   padding-left: 12px;
   background-image: url(images/rightSmallArrow.gif);
   background-repeat: no-repeat;   
   background-position: center left;
   -moz-outline-style: none;
   text-decoration: none;
   text-decoration: underline;
}
a.resArrowLinkB.showing
{
   background-image: url(images/downSmallArrow.gif);   
}

a.resArrowLinkW{
   background-image: url(images/rightSmallWArrow.gif);   
}

a.resArrowLinkW.showing 
{
    background-image: url(images/downSmallWArrow.gif);
}
td.dnl
{
    border-left:solid 1px gray;
}
.dnLinks a
{
    margin-left:1em;
}

.dnLinks
{
    text-align:center;
}
#tdal
{
    width:30em;
}

.dnHeader
{
    font-size:100%;
    font-weight:bold;   
    text-align:center;
}
#dnHelp
{
    display:inline;
    position:relative;
    padding-left:0;
}

table td.frh
{
    background-color:#E0E0E0;
    color:Gray;
    text-align:center;    
}

#type-a h3.tb,#type-a div.tb
{
    display:inline;
    color:Gray;
    letter-spacing:normal;
    font-size:120%;
    font-weight:bold;
}

#content a.resLink
{
	display:inline;
}

#content a.resLink.hide
{
	display:none;
}

ul.msg li p.info {
background: transparent url(images/info.png) no-repeat 6px center;
}
#msg .ui-ncbitoggler-master-text {
  font-weight: normal;
}

#msg  p a
{
    display:inline-flex;
}
#fullEntrez {
  margin-left: 1em;
  margin-right: 1em;
}

.blRes
{
    background-color:White;
    border:solid 1px #CCCCCC;
    padding: 1em;
    margin:1em;
    /*font-size:110%;*/
    zoom:1;    
}
/* Check this for many results */
div#content
{
    min-width:80em;
}
#hitmtImg
{
    
    padding:1em;
    border:solid 2px gray;
    padding-bottom:2em;
}
#qgr
{
    margin-top:-1.8em;
    /*writing-mode:tb-rl;*/
}
#htmb
{
    margin-top:-2em;
    margin-left:11em;
    border:solid 1px gray;
}

#hitMatrixView
{
    margin-top:1em;
}

#hitMatrixInfo
{
    text-align:center;
}

#bl2ovrInfo
{
    text-align:left;
}

.newMln
{
    height:12px;
    margin-left:-0.5em;
}

/***** New staff neew to remove all table#descs from blastRes.css, a.resArr, .psiThresh after formatter upadte *******/

h2.resArr a
{
    color:#666;
    font-size:105%;
    font-weight:bold;
    font-family:arial,tahoma,verdana,sans-serif;   
    white-space:nowrap;
}

h2.resArr
{
    border-bottom:none;
    letter-spacing:normal; 
    margin:0;
    padding:0;
    width:15%;   
}

.psiThresh h3
{
    text-align:center;
    color:Green;
    font-weight:bold;
}

/*#alignments
{
    font-size:115%;
    font-family:Monospace;
    white-space:pre;
    line-height:1;      
}
*/
table.defln 
{
font-family: Verdana, Sans-Serif;
font-size: 80%;
_font-size: 86%;
border-collapse: collapse;
width: 100%;
border-bottom:1px solid #018AAC;
}

table.defln caption
{
font-weight:bold;
text-align:left;    
}

table.hideCap caption
{
visibility:hidden;
height:0;
font-size:1%;
}

table.defln th a {
/*text-decoration: none;*/
color: #00c;
}

table.defln th a:visited {
color: #00c;
}

table.defln th a:hover {position: relative;
text-decoration: underline;
}

table.defln tr th.l,
table.defln tr td.l {
text-align: left;
}

table.defln tr th.sp {
background-color: #def;
}

table.defln tr th,
table.defln tr td {
text-align: center;
padding: 1px 4px;
}

table.defln tr.first th {
padding-left:18px;
border-left: solid 1px #A0ceff;
border-top: solid 1px #A0ceff;
border-bottom: solid 1px #018aac;
border-right: solid 1px #018aac;
border-top: 1px solid #018AAC;
padding-right: 8px;
padding-bottom: 3px;
background-color: #9cf;
white-space:normal;
line-height: 1.2em
}


table.defln td {
border: solid 1px #ccc;
border-width: 0px 1px;
white-space:nowrap;
overflow: hidden;
}

table.defln tr.first th.sel {
background: #9cf url(images/up.gif) no-repeat center left;
padding-left: 18px;
padding-right: 18px;
}

table.defln tr:hover {
/*background-color: #def;*/
}

/* accessebility styles */
table.defln.noCaption caption
{
    display:none;
}


/* accessebility styles */
.hdnHeader {
/*visibility:hidden;*/
font-size:0;
height:0;
}

div.chs
{
    margin-bottom: -1em;
}

.psiInp label
{
    display:inline;
}

h3.tgl
{
    letter-spacing:normal;  
    margin:0;  
}
h3.tgl a
{
    font-size:80%;
    color:#222222;
    font-family:Verdana,Sans-Serif;
}
div.tgl
{
    margin-top:0;
    background-color:White;    
    border:none;
}
div.tgl table.defln a
{
    font-size:100%;
}

/************ new alignment styles ************/

.sumN, .aln_frame
{
    display: none;
}
    
table.alnParams
{
    border:solid 1px #a0a0a0;    
    border-collapse:collapse; 
    font-family:Verdana,Arial,Sans-Serif;
    font-size:87%;
    width:60%;
    margin-bottom:1em;
}

table.alnParams th
{
    background-color:#e8e8e8;
    color:#606060;
    border:solid 1px #a0a0a0;
    padding: 1px 4px;    
    font-size:86%;
}

table.alnParams td
{
   border:solid 1px #a0a0a0;   
   padding: 1px 4px;
   white-space:nowrap;      
}


.aln_feat.hidden
{
width:0;
padding:0;
}

a.sortAlnArrowLinkB
{
   padding-left: 12px;
   background-image: url(images/downSmallArrow.gif);
   background-repeat: no-repeat;   
   background-position: center left;
}

a.sortAlnArrowLinkW
{
   padding-left: 12px;
   background-image: url(images/downSmallWArrow.gif);   
   background-repeat: no-repeat;   
   background-position: center left;   
}

.seqlinks span
{
    margin-left:1em;
}

.alnSortSeq
{
	margin-bottom:2em;
	display:inline;
}

.alnSortSeq a
{
    font-size:90%;    
}
table.alnParams a
{
    display:block;
    padding:3px 3px;
    font-size:90%;
}

table.alSeqInf td
{
vertical-align:top;
}
td.alSeq
{
padding-left:1em;
}

td.alSeq.alFirst
{
white-space:nowrap;
padding-left:0;
}

td.alTitle
{
font-size:90%;
}

img.imn
{
/*    width:30px;
    height:15px;
*/
}

img.imc
{
    width:15px;
    height:15px;
}
td.l img.hidden
{
    display:inline;
    visibility:hidden;
}


.dflLnk a
{
	padding-left:1em;
	font-size:110%;
}

table.defln td.dflLnk
{
	text-align:left;
	padding-bottom:0.5em;
	font-size:11px;
}

.dflLnk label
{
	font-weight:bold;
	display:inline;
}
.oneSeqAln .dflLnk
{
font-family: Verdana, Sans-Serif;
font-size: 80%;
padding-bottom:1em;
width:60%;
}

table.alnDefln tr td.l
{
    text-align:left;     
}

table.alnDefln td
{
    /*overflow:hidden;*/
    white-space:nowrap;    
    vertical-align:top;
}

table.alnDefln td.lim
{
    white-space:normal;
    font-size:98%;    
}

/* check specific browser file */
table.alnDefln div.lim
{
    width:35em;
}

table.defln tr.dflnAln.shown 
{
    display:table-row;
}

table.alnDefln tr.shown 
{
    display:table-row;
}

.alnDflLn label
{
    font-weight:bold;
    display:inline;
    font-size:80%;
    color:#444444;
    padding-right:3px;
    padding-left:3px;
}

.alnDflLn
{
    margin-left:2em;
}

.alnSortSeq.alnDflLn
{
    margin-left:0.5em;
    float:left;
    position:absolute;
}

.alnDflLn input
{
   margin-left:1em;
   border:none;
}
.alnDflLn label.hidden
{
    display:none;
}

h3.sAlnHdr
{
    color:#444444;
    display:inline;
    letter-spacing:normal;
}

h3.sAlnHdr a
{
    color:#444444;    
    text-decoration:none;
    margin-left:2em;
    font-size:85%;
}

.alnHdr
{
    padding-top:0.1em;    
    padding-bottom:0.1em;
}

.oneSeqAln
{
    padding-left:1em;
    padding-top:0.2em;
}

table.defln tr.dflnAln td
{
    text-align:left;    
    border:none;
    background-color:White;
}

table.defln tr.dflnAln td input.ch,table.defln tr.dflnAln td h3
{
    display:none;
}


tr.dflnAln .oneSeqAln
{
    font-size:120%;
}

tr.dflnAln .alnDflLn{
    
    margin-left:0;
}

tr.dflnAln .alnHdr
{
   padding:0;   
}

tr.dflnAln .alnHdr label
{
   font-size:90%;
}
.hil
{
background-color: #def;
}


table.defln tr.odd
{
    background-color:#f8f8f8;
}

table.defln tr.even
{
    background-color:#e8e8e8;
}
a.dflSeq
{
    color:Gray;
    font-weight:bold;
    text-decoration:none;
    padding-left:0;
    display:inline-block;
    width:13em;
}
a.dflSeq.nogi
{
    color:#336699;
    text-decoration:underline;
}
td.lim
{
    font-size:13px;
}

.ldsb
{
    padding-left:1em;
    color:Gray;    
    font-size:110%;
}

a.spr
{
    padding-right:3px;   
    border-right:solid 1px; 
}


#hlp11
{
    width:60%;
    margin-left:22%;    
    margin-top:0.5em;
}

/* jig toggler styles */
a.resLink.ui-ncbitoggler, a.jtg.ui-ncbitoggler,a.resLink.ui-ncbitoggler-open, a.jtg.ui-ncbitoggler-open
{
padding-left:13px;
color:#336699;
}

a.resLink.ui-ncbitoggler,a.resLink.ui-ncbitoggler-open
{
    font-size:100%;
}


table.options .helplink
{
    font-size:100%;
    display:inline;
}


span.ui-icon.ui-icon-triangle-1-e,span.ui-icon.ui-icon-triangle-1-s
{
   padding-left: 12px;
   background-repeat: no-repeat;      
   -moz-outline-style: none;   
   text-decoration: underline;
   /*height:18px;
   width:20px;   */
}


span.ui-icon.ui-icon-triangle-1-e
{   
   background-image: url(images/rightSmallArrow.gif);
}

span.ui-icon.ui-icon-triangle-1-s
{
    background-position: center left;
    background-image: url(images/downSmallArrow.gif); 
}

table.dbInfo.shown
{
    display:table;
}

#seealso a.hidden
{
    display:none;
}

#seealso a, #seealso a.hidden.shown
{
    display:inline-block;
}


a.ui-ncbitoggler.hidden.shown.jtg, a.ui-ncbitoggler-open.hidden.shown.jtg 
{
    display:inline;
}
/**Comment those line to display ncbi-toggler native icon - begin *
a.ui-ncbitoggler span.ui-icon-plus-minus-big, a.ui-ncbitoggler-open span.ui-icon-plus-minus-big-open 
{
   padding-left: 16px;
   background-image: url(images/down.gif);
   background-repeat: no-repeat;   
   background-position: center left;
   -moz-outline-style: none;
   text-decoration: none;
   text-decoration: underline;
}

a.ui-ncbitoggler span.ui-icon-plus-minus-big
{   
   background-image: url(images/right.gif);
}

a.ui-ncbitoggler-open span.ui-icon-plus-minus-big-open
{
     background-image: url(images/down.gif);
}
*Comment those line to diplay ncbi-toggler native icon - end **/

a.ui-ncbitoggler span.ui-icon-plus-minus-big, a.ui-ncbitoggler-open span.ui-icon-plus-minus-big-open {  
  background-image: url("images/ncbitoggler-plus-minus-big.gif");
}
a.helplink{display:inline}
#summary .ui-widget
{
font-family:Verdana,Arial,Sans-Serif  !important;
font-size:100%;
}
.resBox.ui-widget,.resbox.ui-widget
{
    font-size:100%;
}

.resetAll
{
    position:absolute;
    padding:0;    
    right:0;
    margin-right:5em;    
}

#nft
{
    padding-right:1em;
    vertical-align:baseline;
}
#advView
{
    margin-left:3em;
}
#SwitchDesign, a.fdb
{
    color:Red;     
}
a.fdb
{
    margin-top: -1.5em;
    float:right;
    margin-right:5%;    
}
#SwitchDesign
{
    left:50em;
    right:10em;
    position:absolute;
    white-space:nowrap;
}


#brFtp
{    
    margin-left:1em; 
}

#hnr 
{
    float:right;
}

#topLinks
{
    float:left;
}
#topLinksLeft
{
    float:right;
}

#summary h1
{
    border-top:none;
}

#dbPlusSpecies > div {
  width: 50%;
  margin-top:0.5em;
  padding-bottom:0.1em;
}

#nextDbSet,#lastDbSet {
  float: right;
}
#prevDbSet,#lastDbSet {
  padding-left:0.5em;
}
#dbSpecies,#dbSpecies caption 
{
    margin-top:auto;
}
.cpAdd
{
    font-size:80%;
}

#newAd { 
  font-size: 132%;
  margin-bottom: -1em;  
}

div#graphic > center > table > tbody > tr > td 
{
    padding: 10px;
}


/* new graphical overview styles begin */

#clkey {
  background-color: White;
  border: 1px solid black;
  padding-bottom: 1em;
  width: 610px;
  padding-right:1em;
}

.grQuery {
  clear: left;  
  font-family: verdana;
  font-size: 11px;
  font-weight: bold;
  height: 12px;  
  vertical-align: text-top;  
  background-color: #58c7c7; 
  color: black;
}
.grQuery.leftGr.masterLen > span {
  display: inline-block;
  margin-top: -4px;
}

.leftGr.grpos {
  clear: left;
}

.leftGr {
  margin-left: 70px;  
}

.leftGr.grpos > img {
  float: left;
}

.leftGr.grpos div {
  margin-bottom: 5px;
}
.leftGr.grpos div {
  float: left;
}

.grSpace, .grH, .h4 {
  height: 4px;
}

.h6 {
  height: 6px;
}
.h1 {
  height: 1px;
}

.graphSeq {
  display: inline-block;
}
.grey {
  background-color: #808080;
  margin-top: 2px;
}

.black {
  background-color: Black;
  margin-top: -1px;
}

.purple
{
    background-color:Fuchsia;
}

.white
{
    background-color:white;    
}
.green
{
    background-color:lime;
}
.red {
  background-color: red;
}

.blue {
  background-color: blue;
}

.sdg {
  float: none;
  font-family: verdana;
  font-size: 1.1em;
  height: 13px;
  margin-bottom: 1em;
  margin-top: -7px;
  padding-bottom: 1em;
  width: 10px;
}
#df {
  background-color: #ffffcc;
  display: inline-block;
  margin-bottom: 0.2em;
  margin-left: -1.5em;
  margin-top: -0.2em;
  padding: 0 3px;
  width: 326px;
}

#grBlastHits
{
    display:inline-block;
}
.scale
{
 width:2px;
 height:10px;
 background-color:black;
}

.clkey {
  display: inline-block;
  float: left;
  font-family: verdana;
  font-size: 13px;
  margin-bottom: 0.5em;
  width: 20%;
  text-align:left;
}

.clKeyTl {
  font-family: verdana;
  font-weight: bold;
  margin-bottom: 3px;
}

.masterLen {
  width: 500px;
}
.ck {
  display: inline-block;
  height: 1em;
  width: 1em;
}
.cl {
  display: inline-block;
  margin-left: 0.2em;
  vertical-align: 2px;
}
.popDl
{
    display:none;
    max-width:30em;
    white-space:normal;
}
.popDl div
{
    margin-top:0.5em;
}
.popDl div.tl
{
    margin-top:0;
    font-weight:bold;
}
.popDl a
{
    padding-right:0.2em;
    cursor: pointer;
}
.leftGr.grpos div.popDl div {
  float: none;
}
/* new graphical overview styles end */
#qbInfo
{
    text-align:left;
    font-weight:normal;
}
.relInf #adNew,.relInf .adNew {
    font-size: 85%;
    margin-right: 2px;
    margin-left:-3em;
    display:none;
}

.gdv {
  background-color: #6A5ACD;
  color: white;
  font-weight: bold;
  height: 16px;
  width: 16px;
  display:inline-block;
  text-align:center;
}


.defln .adNew {
  display: none;
}

.ncbi-feedback-button {  
  background: #1ca186 url("images/comment-icon.svg") no-repeat scroll 0.5rem 0.8rem / 1.2rem auto;
  border: 0 none;
  border-radius: 0;
  bottom: 0;
  box-shadow: 0 0 1rem rgba(0, 0, 0, 0.3);
  color: #fff;
  cursor: pointer;
  display: inline-block;
  font-family: "Source Sans Pro","Helvetica Neue","Helvetica","Roboto","Arial",sans-serif;
  font-size: 1.1rem;
  font-weight: 700;
  line-height: 2.4rem;
  margin: 0;
  padding: 0.1rem 0.6rem 0.1rem 1.8em;
  position: fixed;
  right: 0;
  text-align: left;
  text-decoration: none;
  transition: background-color 0.15s ease 0s, box-shadow 0.3s ease 0s;
  z-index: 1;
}


a.ncbi-feedback-button {
  color: #fff;
  text-decoration: none;  
}

@media screen and (max-width: 600px) {
.ncbi-feedback-button {
    background-position: 1.2rem 1.3rem;
    background-size: 2.2rem auto;
    height: 4.4rem;
    overflow: hidden;
    padding: 0;
    text-indent: -1000px;
    width: 4.4rem;
}
}

.ncbi-feedback-button:visited {
    background-color: #1ca186;
    color: #fff;
}
.ncbi-feedback-button:hover {
    background-color: #147662;
    box-shadow: none;
    color: #fff;
    padding:
}
