# Supplementary material for: A Genome-Scale Metabolic Model of 2,3-Butanediol Production by Thermophilic Bacteria Geobacillus icigianus
Source: Microorganisms. 2020 Jul 4;8(7):1002. doi: 10.3390/microorganisms8071002 (PMC7409357; doi:10.3390/microorganisms8071002)
Supplement: Supplementary file 1 [file microorganisms-08-01002-s001.zip › Geobacillus_icigianus_supplementary/Blast_results/3-hexulose-6-phosphate synthase/Gthermoglucosidasius_Gicigianus/uswds.min.css]

/*! uswds v1.6.9 */
/*! normalize.css v3.0.3 | MIT License | github.com/necolas/normalize.css */html{font-family:sans-serif;-ms-text-size-adjust:100%;-webkit-text-size-adjust:100%}body{margin:0}article,aside,details,figcaption,figure,footer,header,hgroup,main,menu,nav,section,summary{display:block}audio,canvas,progress,video{display:inline-block;vertical-align:baseline}audio:not([controls]){display:none;height:0}[hidden],template{display:none}a{background-color:transparent}a:active,a:hover{outline:0}abbr[title]{border-bottom:1px dotted}b,strong{font-weight:700}dfn{font-style:italic}h1{font-size:2em;margin:.67em 0}mark{background:#ff0;color:#000}small{font-size:80%}sub,sup{font-size:75%;line-height:0;position:relative;vertical-align:baseline}sup{top:-.5em}sub{bottom:-.25em}img{border:0}svg:not(:root){overflow:hidden}figure{margin:1em 40px}hr{box-sizing:content-box;height:0}pre{overflow:auto}code,kbd,pre,samp{font-family:monospace,monospace;font-size:1em}button,input,optgroup,select,textarea{color:inherit;font:inherit;margin:0}button{overflow:visible}button,select{text-transform:none}button,html input[type=button],input[type=reset],input[type=submit]{-webkit-appearance:button;cursor:pointer}button[disabled],html input[disabled]{cursor:default}button::-moz-focus-inner,input::-moz-focus-inner{border:0;padding:0}input{line-height:normal}input[type=checkbox],input[type=radio]{box-sizing:border-box;padding:0}input[type=number]::-webkit-inner-spin-button,input[type=number]::-webkit-outer-spin-button{height:auto}input[type=search]{-webkit-appearance:textfield;box-sizing:content-box}input[type=search]::-webkit-search-cancel-button,input[type=search]::-webkit-search-decoration{-webkit-appearance:none}fieldset{border:1px solid silver;margin:0 2px;padding:.35em .625em .75em}legend{border:0;padding:0}textarea{overflow:auto}optgroup{font-weight:700}table{border-collapse:collapse}td,th{padding:0}@font-face{font-family:Source Sans Pro;font-style:normal;font-weight:300;src:url(../fonts/sourcesanspro-light-webfont.eot?#iefix) format("embedded-opentype"),url(../fonts/sourcesanspro-light-webfont.woff2) format("woff2"),url(../fonts/sourcesanspro-light-webfont.woff) format("woff"),url(../fonts/sourcesanspro-light-webfont.ttf) format("truetype")}@font-face{font-family:Source Sans Pro;font-style:normal;font-weight:400;src:url(../fonts/sourcesanspro-regular-webfont.eot?#iefix) format("embedded-opentype"),url(../fonts/sourcesanspro-regular-webfont.woff2) format("woff2"),url(../fonts/sourcesanspro-regular-webfont.woff) format("woff"),url(../fonts/sourcesanspro-regular-webfont.ttf) format("truetype")}@font-face{font-family:Source Sans Pro;font-style:italic;font-weight:400;src:url(../fonts/sourcesanspro-italic-webfont.eot?#iefix) format("embedded-opentype"),url(../fonts/sourcesanspro-italic-webfont.woff2) format("woff2"),url(../fonts/sourcesanspro-italic-webfont.woff) format("woff"),url(../fonts/sourcesanspro-italic-webfont.ttf) format("truetype")}@font-face{font-family:Source Sans Pro;font-style:normal;font-weight:700;src:url(../fonts/sourcesanspro-bold-webfont.eot?#iefix) format("embedded-opentype"),url(../fonts/sourcesanspro-bold-webfont.woff2) format("woff2"),url(../fonts/sourcesanspro-bold-webfont.woff) format("woff"),url(../fonts/sourcesanspro-bold-webfont.ttf) format("truetype")}@font-face{font-family:Merriweather;font-style:normal;font-weight:300;src:url(../fonts/merriweather-light-webfont.eot?#iefix) format("embedded-opentype"),url(../fonts/merriweather-light-webfont.woff2) format("woff2"),url(../fonts/merriweather-light-webfont.woff) format("woff"),url(../fonts/merriweather-light-webfont.ttf) format("truetype")}@font-face{font-family:Merriweather;font-style:normal;font-weight:400;src:url(../fonts/merriweather-regular-webfont.eot?#iefix) format("embedded-opentype"),url(../fonts/merriweather-regular-webfont.woff2) format("woff2"),url(../fonts/merriweather-regular-webfont.woff) format("woff"),url(../fonts/merriweather-regular-webfont.ttf) format("truetype")}@font-face{font-family:Merriweather;font-style:italic;font-weight:400;src:url(../fonts/merriweather-italic-webfont.eot?#iefix) format("embedded-opentype"),url(../fonts/merriweather-italic-webfont.woff2) format("woff2"),url(../fonts/merriweather-italic-webfont.woff) format("woff"),url(../fonts/merriweather-italic-webfont.ttf) format("truetype")}@font-face{font-family:Merriweather;font-style:normal;font-weight:700;src:url(../fonts/merriweather-bold-webfont.eot?#iefix) format("embedded-opentype"),url(../fonts/merriweather-bold-webfont.woff2) format("woff2"),url(../fonts/merriweather-bold-webfont.woff) format("woff"),url(../fonts/merriweather-bold-webfont.ttf) format("truetype")}.usa-grid,.usa-grid-full{max-width:1040px;margin-left:auto;margin-right:auto}.usa-grid-full:after,.usa-grid:after{clear:both;content:"";display:block}.usa-grid{padding-right:1.5rem;padding-left:1.5rem}@media screen and (min-width:600px){.usa-grid{padding-right:3rem;padding-left:3rem}}.usa-grid-full{padding:0}@media screen and (min-width:600px){.usa-width-one-whole{float:left;display:block;margin-right:4.82916%;width:100%}.usa-width-one-whole:last-child{margin-right:0}.usa-width-one-half{float:left;display:block;margin-right:4.82916%;width:47.58542%}.usa-width-one-half:last-child{margin-right:0}.usa-width-one-third{float:left;display:block;margin-right:4.82916%;width:30.11389%}.usa-width-one-third:last-child{margin-right:0}.usa-width-two-thirds{float:left;display:block;margin-right:4.82916%;width:65.05695%}.usa-width-two-thirds:last-child{margin-right:0}.usa-width-one-fourth{float:left;display:block;margin-right:4.82916%;width:47.58542%}.usa-width-one-fourth:last-child{margin-right:0}.usa-width-one-fourth:nth-child(2n){margin-right:0}.usa-width-three-fourths{float:left;display:block;margin-right:4.82916%;width:100%}.usa-width-three-fourths:last-child{margin-right:0}.usa-width-one-sixth{float:left;display:block;margin-right:4.82916%;width:30.11389%}.usa-width-one-sixth:last-child{margin-right:0}.usa-width-one-sixth:nth-child(3n){margin-right:0}.usa-width-five-sixths{float:left;display:block;margin-right:4.82916%;width:65.05695%}.usa-width-five-sixths:last-child{margin-right:0}.usa-width-one-twelfth{float:left;display:block;margin-right:4.82916%;width:30.11389%}.usa-width-one-twelfth:last-child{margin-right:0}.usa-width-one-twelfth:nth-child(3n){margin-right:0}.usa-width-five-twelfths{float:left;display:block;margin-right:4.82916%;width:30.11389%}.usa-width-five-twelfths:last-child{margin-right:0}.usa-width-seven-twelfths{float:left;display:block;margin-right:4.82916%;width:65.05695%}.usa-width-seven-twelfths:last-child{margin-right:0}}@media screen and (min-width:1201px){.usa-width-one-whole{float:left;display:block;margin-right:2.35765%;width:100%}.usa-width-one-whole:last-child{margin-right:0}.usa-width-one-half{float:left;display:block;margin-right:2.35765%;width:48.82117%}.usa-width-one-half:last-child{margin-right:0}.usa-width-one-third{float:left;display:block;margin-right:2.35765%;width:31.76157%}.usa-width-one-third:last-child{margin-right:0}.usa-width-two-thirds{float:left;display:block;margin-right:2.35765%;width:65.88078%}.usa-width-two-thirds:last-child{margin-right:0}.usa-width-one-fourth{float:left;display:block;margin-right:2.35765%;width:23.23176%}.usa-width-one-fourth:last-child{margin-right:0}.usa-width-one-fourth:nth-child(2n){float:left;display:block;margin-right:2.35765%;width:23.23176%}.usa-width-one-fourth:nth-child(2n):last-child{margin-right:0}.usa-width-one-fourth:nth-child(4n){margin-right:0}.usa-width-three-fourths{float:left;display:block;margin-right:2.35765%;width:74.41059%}.usa-width-three-fourths:last-child{margin-right:0}.usa-width-one-sixth{float:left;display:block;margin-right:2.35765%;width:14.70196%}.usa-width-one-sixth:last-child{margin-right:0}.usa-width-one-sixth:nth-child(3n){float:left;display:block;margin-right:2.35765%;width:14.70196%}.usa-width-one-sixth:nth-child(3n):last-child{margin-right:0}.usa-width-one-sixth:nth-child(6n){margin-right:0}.usa-width-five-sixths{float:left;display:block;margin-right:2.35765%;width:82.94039%}.usa-width-five-sixths:last-child{margin-right:0}.usa-width-one-twelfth{float:left;display:block;margin-right:2.35765%;width:6.17215%}.usa-width-one-twelfth:last-child{margin-right:0}.usa-width-one-twelfth:nth-child(3n){float:left;display:block;margin-right:2.35765%;width:6.17215%}.usa-width-one-twelfth:nth-child(3n):last-child{margin-right:0}.usa-width-one-twelfth:nth-child(12n){margin-right:0}.usa-width-five-twelfths{float:left;display:block;margin-right:2.35765%;width:40.29137%}.usa-width-five-twelfths:last-child{margin-right:0}.usa-width-seven-twelfths{float:left;display:block;margin-right:2.35765%;width:57.35098%}.usa-width-seven-twelfths:last-child{margin-right:0}}.usa-end-row{margin-right:0}.usa-offset-one-twelfth{margin-left:8.5298%}.usa-offset-one-sixth{margin-left:17.05961%}.usa-offset-one-fourth{margin-left:25.58941%}.usa-offset-one-third{margin-left:34.11922%}.usa-offset-five-twelfths{margin-left:42.64902%}.usa-offset-one-half{margin-left:51.17883%}.usa-offset-seven-twelfths{margin-left:59.70863%}.usa-offset-two-thirds{margin-left:68.23843%}.usa-offset-three-fourths{margin-left:76.76824%}.usa-offset-five-sixths{margin-left:85.29804%}.usa-offset-eleven-twelfths{margin-left:93.82785%}.usa-sr-only{position:absolute;left:-999em}html{box-sizing:border-box}*,:after,:before{box-sizing:inherit}body{background-color:#fff;color:#212121;overflow-x:hidden}.lt-ie9 *{-webkit-filter:none!important;filter:none!important}[hidden]{display:none!important}.usa-focus,:focus{outline:2px dotted #aeb0b5;outline-offset:3px}.usa-button,.usa-button-primary,.usa-button-primary:visited,.usa-button:visited,[type=button],[type=image],[type=reset],[type=submit],button{-moz-osx-font-smoothing:grayscale;-webkit-font-smoothing:antialiased;margin-top:.5em;margin-right:.5em;margin-bottom:.5em;-webkit-appearance:none;-moz-appearance:none;appearance:none;background-color:#0071bc;border:0;border-radius:5px;color:#fff;cursor:pointer;display:inline-block;font-family:Source Sans Pro,Helvetica Neue,Helvetica,Roboto,Arial,sans-serif;font-size:1.7rem;font-weight:700;line-height:1;padding:1rem 2rem;text-align:center;text-decoration:none;width:100%}@media screen and (min-width:481px){.usa-button,.usa-button-primary,.usa-button-primary:visited,.usa-button:visited,[type=button],[type=image],[type=reset],[type=submit],button{width:auto}}.usa-button-primary.usa-button-hover,.usa-button-primary:hover,.usa-button-primary:visited.usa-button-hover,.usa-button-primary:visited:hover,.usa-button.usa-button-hover,.usa-button:hover,.usa-button:visited.usa-button-hover,.usa-button:visited:hover,[type=button].usa-button-hover,[type=button]:hover,[type=image].usa-button-hover,[type=image]:hover,[type=reset].usa-button-hover,[type=reset]:hover,[type=submit].usa-button-hover,[type=submit]:hover,button.usa-button-hover,button:hover{background-color:#205493;border-bottom:0;color:#fff;text-decoration:none}.usa-button-primary.usa-button-active,.usa-button-primary:active,.usa-button-primary:visited.usa-button-active,.usa-button-primary:visited:active,.usa-button.usa-button-active,.usa-button:active,.usa-button:visited.usa-button-active,.usa-button:visited:active,[type=button].usa-button-active,[type=button]:active,[type=image].usa-button-active,[type=image]:active,[type=reset].usa-button-active,[type=reset]:active,[type=submit].usa-button-active,[type=submit]:active,button.usa-button-active,button:active{background-color:#112e51}.usa-button-primary.usa-button-primary-alt,.usa-button-primary:visited.usa-button-primary-alt,.usa-button.usa-button-primary-alt,.usa-button:visited.usa-button-primary-alt,[type=button].usa-button-primary-alt,[type=image].usa-button-primary-alt,[type=reset].usa-button-primary-alt,[type=submit].usa-button-primary-alt,button.usa-button-primary-alt{background-color:#02bfe7;color:#212121}.usa-button-primary.usa-button-primary-alt.usa-button-hover,.usa-button-primary.usa-button-primary-alt:hover,.usa-button-primary:visited.usa-button-primary-alt.usa-button-hover,.usa-button-primary:visited.usa-button-primary-alt:hover,.usa-button.usa-button-primary-alt.usa-button-hover,.usa-button.usa-button-primary-alt:hover,.usa-button:visited.usa-button-primary-alt.usa-button-hover,.usa-button:visited.usa-button-primary-alt:hover,[type=button].usa-button-primary-alt.usa-button-hover,[type=button].usa-button-primary-alt:hover,[type=image].usa-button-primary-alt.usa-button-hover,[type=image].usa-button-primary-alt:hover,[type=reset].usa-button-primary-alt.usa-button-hover,[type=reset].usa-button-primary-alt:hover,[type=submit].usa-button-primary-alt.usa-button-hover,[type=submit].usa-button-primary-alt:hover,button.usa-button-primary-alt.usa-button-hover,button.usa-button-primary-alt:hover{background-color:#00a6d2}.usa-button-primary.usa-button-primary-alt.usa-button-active,.usa-button-primary.usa-button-primary-alt:active,.usa-button-primary:visited.usa-button-primary-alt.usa-button-active,.usa-button-primary:visited.usa-button-primary-alt:active,.usa-button.usa-button-primary-alt.usa-button-active,.usa-button.usa-button-primary-alt:active,.usa-button:visited.usa-button-primary-alt.usa-button-active,.usa-button:visited.usa-button-primary-alt:active,[type=button].usa-button-primary-alt.usa-button-active,[type=button].usa-button-primary-alt:active,[type=image].usa-button-primary-alt.usa-button-active,[type=image].usa-button-primary-alt:active,[type=reset].usa-button-primary-alt.usa-button-active,[type=reset].usa-button-primary-alt:active,[type=submit].usa-button-primary-alt.usa-button-active,[type=submit].usa-button-primary-alt:active,button.usa-button-primary-alt.usa-button-active,button.usa-button-primary-alt:active{background-color:#046b99;color:#fff}.usa-button-primary.usa-button-secondary,.usa-button-primary:visited.usa-button-secondary,.usa-button.usa-button-secondary,.usa-button:visited.usa-button-secondary,[type=button].usa-button-secondary,[type=image].usa-button-secondary,[type=reset].usa-button-secondary,[type=submit].usa-button-secondary,button.usa-button-secondary{background-color:#fff;box-shadow:inset 0 0 0 2px #0071bc;color:#0071bc}.usa-button-primary.usa-button-secondary.usa-button-hover,.usa-button-primary.usa-button-secondary:hover,.usa-button-primary:visited.usa-button-secondary.usa-button-hover,.usa-button-primary:visited.usa-button-secondary:hover,.usa-button.usa-button-secondary.usa-button-hover,.usa-button.usa-button-secondary:hover,.usa-button:visited.usa-button-secondary.usa-button-hover,.usa-button:visited.usa-button-secondary:hover,[type=button].usa-button-secondary.usa-button-hover,[type=button].usa-button-secondary:hover,[type=image].usa-button-secondary.usa-button-hover,[type=image].usa-button-secondary:hover,[type=reset].usa-button-secondary.usa-button-hover,[type=reset].usa-button-secondary:hover,[type=submit].usa-button-secondary.usa-button-hover,[type=submit].usa-button-secondary:hover,button.usa-button-secondary.usa-button-hover,button.usa-button-secondary:hover{box-shadow:inset 0 0 0 2px #205493;color:#205493}.usa-button-primary.usa-button-secondary.usa-button-active,.usa-button-primary.usa-button-secondary:active,.usa-button-primary:visited.usa-button-secondary.usa-button-active,.usa-button-primary:visited.usa-button-secondary:active,.usa-button.usa-button-secondary.usa-button-active,.usa-button.usa-button-secondary:active,.usa-button:visited.usa-button-secondary.usa-button-active,.usa-button:visited.usa-button-secondary:active,[type=button].usa-button-secondary.usa-button-active,[type=button].usa-button-secondary:active,[type=image].usa-button-secondary.usa-button-active,[type=image].usa-button-secondary:active,[type=reset].usa-button-secondary.usa-button-active,[type=reset].usa-button-secondary:active,[type=submit].usa-button-secondary.usa-button-active,[type=submit].usa-button-secondary:active,button.usa-button-secondary.usa-button-active,button.usa-button-secondary:active{box-shadow:inset 0 0 0 2px #112e51;color:#112e51}.usa-button-primary.usa-button-outline-inverse,.usa-button-primary.usa-button-secondary-inverse,.usa-button-primary:visited.usa-button-outline-inverse,.usa-button-primary:visited.usa-button-secondary-inverse,.usa-button.usa-button-outline-inverse,.usa-button.usa-button-secondary-inverse,.usa-button:visited.usa-button-outline-inverse,.usa-button:visited.usa-button-secondary-inverse,[type=button].usa-button-outline-inverse,[type=button].usa-button-secondary-inverse,[type=image].usa-button-outline-inverse,[type=image].usa-button-secondary-inverse,[type=reset].usa-button-outline-inverse,[type=reset].usa-button-secondary-inverse,[type=submit].usa-button-outline-inverse,[type=submit].usa-button-secondary-inverse,button.usa-button-outline-inverse,button.usa-button-secondary-inverse{background:transparent;box-shadow:inset 0 0 0 2px #fff;color:#fff}.usa-button-primary.usa-button-outline-inverse.usa-button-hover,.usa-button-primary.usa-button-outline-inverse:hover,.usa-button-primary.usa-button-secondary-inverse.usa-button-hover,.usa-button-primary.usa-button-secondary-inverse:hover,.usa-button-primary:visited.usa-button-outline-inverse.usa-button-hover,.usa-button-primary:visited.usa-button-outline-inverse:hover,.usa-button-primary:visited.usa-button-secondary-inverse.usa-button-hover,.usa-button-primary:visited.usa-button-secondary-inverse:hover,.usa-button.usa-button-outline-inverse.usa-button-hover,.usa-button.usa-button-outline-inverse:hover,.usa-button.usa-button-secondary-inverse.usa-button-hover,.usa-button.usa-button-secondary-inverse:hover,.usa-button:visited.usa-button-outline-inverse.usa-button-hover,.usa-button:visited.usa-button-outline-inverse:hover,.usa-button:visited.usa-button-secondary-inverse.usa-button-hover,.usa-button:visited.usa-button-secondary-inverse:hover,[type=button].usa-button-outline-inverse.usa-button-hover,[type=button].usa-button-outline-inverse:hover,[type=button].usa-button-secondary-inverse.usa-button-hover,[type=button].usa-button-secondary-inverse:hover,[type=image].usa-button-outline-inverse.usa-button-hover,[type=image].usa-button-outline-inverse:hover,[type=image].usa-button-secondary-inverse.usa-button-hover,[type=image].usa-button-secondary-inverse:hover,[type=reset].usa-button-outline-inverse.usa-button-hover,[type=reset].usa-button-outline-inverse:hover,[type=reset].usa-button-secondary-inverse.usa-button-hover,[type=reset].usa-button-secondary-inverse:hover,[type=submit].usa-button-outline-inverse.usa-button-hover,[type=submit].usa-button-outline-inverse:hover,[type=submit].usa-button-secondary-inverse.usa-button-hover,[type=submit].usa-button-secondary-inverse:hover,button.usa-button-outline-inverse.usa-button-hover,button.usa-button-outline-inverse:hover,button.usa-button-secondary-inverse.usa-button-hover,button.usa-button-secondary-inverse:hover{box-shadow:inset 0 0 0 2px #d6d7d9;color:#d6d7d9}.usa-button-primary.usa-button-outline-inverse.usa-button-active,.usa-button-primary.usa-button-outline-inverse:active,.usa-button-primary.usa-button-secondary-inverse.usa-button-active,.usa-button-primary.usa-button-secondary-inverse:active,.usa-button-primary:visited.usa-button-outline-inverse.usa-button-active,.usa-button-primary:visited.usa-button-outline-inverse:active,.usa-button-primary:visited.usa-button-secondary-inverse.usa-button-active,.usa-button-primary:visited.usa-button-secondary-inverse:active,.usa-button.usa-button-outline-inverse.usa-button-active,.usa-button.usa-button-outline-inverse:active,.usa-button.usa-button-secondary-inverse.usa-button-active,.usa-button.usa-button-secondary-inverse:active,.usa-button:visited.usa-button-outline-inverse.usa-button-active,.usa-button:visited.usa-button-outline-inverse:active,.usa-button:visited.usa-button-secondary-inverse.usa-button-active,.usa-button:visited.usa-button-secondary-inverse:active,[type=button].usa-button-outline-inverse.usa-button-active,[type=button].usa-button-outline-inverse:active,[type=button].usa-button-secondary-inverse.usa-button-active,[type=button].usa-button-secondary-inverse:active,[type=image].usa-button-outline-inverse.usa-button-active,[type=image].usa-button-outline-inverse:active,[type=image].usa-button-secondary-inverse.usa-button-active,[type=image].usa-button-secondary-inverse:active,[type=reset].usa-button-outline-inverse.usa-button-active,[type=reset].usa-button-outline-inverse:active,[type=reset].usa-button-secondary-inverse.usa-button-active,[type=reset].usa-button-secondary-inverse:active,[type=submit].usa-button-outline-inverse.usa-button-active,[type=submit].usa-button-outline-inverse:active,[type=submit].usa-button-secondary-inverse.usa-button-active,[type=submit].usa-button-secondary-inverse:active,button.usa-button-outline-inverse.usa-button-active,button.usa-button-outline-inverse:active,button.usa-button-secondary-inverse.usa-button-active,button.usa-button-secondary-inverse:active{box-shadow:inset 0 0 0 2px #aeb0b5;color:#d6d7d9}.usa-button-primary.usa-button-gray,.usa-button-primary:visited.usa-button-gray,.usa-button.usa-button-gray,.usa-button:visited.usa-button-gray,[type=button].usa-button-gray,[type=image].usa-button-gray,[type=reset].usa-button-gray,[type=submit].usa-button-gray,button.usa-button-gray{background-color:#5b616b}.usa-button-primary.usa-button-gray.usa-button-hover,.usa-button-primary.usa-button-gray:hover,.usa-button-primary:visited.usa-button-gray.usa-button-hover,.usa-button-primary:visited.usa-button-gray:hover,.usa-button.usa-button-gray.usa-button-hover,.usa-button.usa-button-gray:hover,.usa-button:visited.usa-button-gray.usa-button-hover,.usa-button:visited.usa-button-gray:hover,[type=button].usa-button-gray.usa-button-hover,[type=button].usa-button-gray:hover,[type=image].usa-button-gray.usa-button-hover,[type=image].usa-button-gray:hover,[type=reset].usa-button-gray.usa-button-hover,[type=reset].usa-button-gray:hover,[type=submit].usa-button-gray.usa-button-hover,[type=submit].usa-button-gray:hover,button.usa-button-gray.usa-button-hover,button.usa-button-gray:hover{background-color:#323a45}.usa-button-primary.usa-button-gray.usa-button-active,.usa-button-primary.usa-button-gray:active,.usa-button-primary:visited.usa-button-gray.usa-button-active,.usa-button-primary:visited.usa-button-gray:active,.usa-button.usa-button-gray.usa-button-active,.usa-button.usa-button-gray:active,.usa-button:visited.usa-button-gray.usa-button-active,.usa-button:visited.usa-button-gray:active,[type=button].usa-button-gray.usa-button-active,[type=button].usa-button-gray:active,[type=image].usa-button-gray.usa-button-active,[type=image].usa-button-gray:active,[type=reset].usa-button-gray.usa-button-active,[type=reset].usa-button-gray:active,[type=submit].usa-button-gray.usa-button-active,[type=submit].usa-button-gray:active,button.usa-button-gray.usa-button-active,button.usa-button-gray:active{background-color:#212121}.usa-button-primary.usa-button-red,.usa-button-primary:visited.usa-button-red,.usa-button.usa-button-red,.usa-button:visited.usa-button-red,[type=button].usa-button-red,[type=image].usa-button-red,[type=reset].usa-button-red,[type=submit].usa-button-red,button.usa-button-red{background-color:#e31c3d}.usa-button-primary.usa-button-red.usa-button-hover,.usa-button-primary.usa-button-red:hover,.usa-button-primary:visited.usa-button-red.usa-button-hover,.usa-button-primary:visited.usa-button-red:hover,.usa-button.usa-button-red.usa-button-hover,.usa-button.usa-button-red:hover,.usa-button:visited.usa-button-red.usa-button-hover,.usa-button:visited.usa-button-red:hover,[type=button].usa-button-red.usa-button-hover,[type=button].usa-button-red:hover,[type=image].usa-button-red.usa-button-hover,[type=image].usa-button-red:hover,[type=reset].usa-button-red.usa-button-hover,[type=reset].usa-button-red:hover,[type=submit].usa-button-red.usa-button-hover,[type=submit].usa-button-red:hover,button.usa-button-red.usa-button-hover,button.usa-button-red:hover{background-color:#cd2026}.usa-button-primary.usa-button-red.usa-button-active,.usa-button-primary.usa-button-red:active,.usa-button-primary:visited.usa-button-red.usa-button-active,.usa-button-primary:visited.usa-button-red:active,.usa-button.usa-button-red.usa-button-active,.usa-button.usa-button-red:active,.usa-button:visited.usa-button-red.usa-button-active,.usa-button:visited.usa-button-red:active,[type=button].usa-button-red.usa-button-active,[type=button].usa-button-red:active,[type=image].usa-button-red.usa-button-active,[type=image].usa-button-red:active,[type=reset].usa-button-red.usa-button-active,[type=reset].usa-button-red:active,[type=submit].usa-button-red.usa-button-active,[type=submit].usa-button-red:active,button.usa-button-red.usa-button-active,button.usa-button-red:active{background-color:#981b1e}.usa-button-primary.usa-button-big,.usa-button-primary:visited.usa-button-big,.usa-button.usa-button-big,.usa-button:visited.usa-button-big,[type=button].usa-button-big,[type=image].usa-button-big,[type=reset].usa-button-big,[type=submit].usa-button-big,button.usa-button-big{border-radius:8px;font-size:2.4rem;padding:1.5rem 3rem}.usa-button-primary:disabled,.usa-button-primary:visited:disabled,.usa-button:disabled,.usa-button:visited:disabled,[type=button]:disabled,[type=image]:disabled,[type=reset]:disabled,[type=submit]:disabled,button:disabled{background-color:#d6d7d9;pointer-events:none}.usa-button-primary:disabled.usa-button-active,.usa-button-primary:disabled.usa-button-hover,.usa-button-primary:disabled.usa-focus,.usa-button-primary:disabled:active,.usa-button-primary:disabled:focus,.usa-button-primary:disabled:hover,.usa-button-primary:visited:disabled.usa-button-active,.usa-button-primary:visited:disabled.usa-button-hover,.usa-button-primary:visited:disabled.usa-focus,.usa-button-primary:visited:disabled:active,.usa-button-primary:visited:disabled:focus,.usa-button-primary:visited:disabled:hover,.usa-button:disabled.usa-button-active,.usa-button:disabled.usa-button-hover,.usa-button:disabled.usa-focus,.usa-button:disabled:active,.usa-button:disabled:focus,.usa-button:disabled:hover,.usa-button:visited:disabled.usa-button-active,.usa-button:visited:disabled.usa-button-hover,.usa-button:visited:disabled.usa-focus,.usa-button:visited:disabled:active,.usa-button:visited:disabled:focus,.usa-button:visited:disabled:hover,[type=button]:disabled.usa-button-active,[type=button]:disabled.usa-button-hover,[type=button]:disabled.usa-focus,[type=button]:disabled:active,[type=button]:disabled:focus,[type=button]:disabled:hover,[type=image]:disabled.usa-button-active,[type=image]:disabled.usa-button-hover,[type=image]:disabled.usa-focus,[type=image]:disabled:active,[type=image]:disabled:focus,[type=image]:disabled:hover,[type=reset]:disabled.usa-button-active,[type=reset]:disabled.usa-button-hover,[type=reset]:disabled.usa-focus,[type=reset]:disabled:active,[type=reset]:disabled:focus,[type=reset]:disabled:hover,[type=submit]:disabled.usa-button-active,[type=submit]:disabled.usa-button-hover,[type=submit]:disabled.usa-focus,[type=submit]:disabled:active,[type=submit]:disabled:focus,[type=submit]:disabled:hover,button:disabled.usa-button-active,button:disabled.usa-button-hover,button:disabled.usa-focus,button:disabled:active,button:disabled:focus,button:disabled:hover{background-color:#d6d7d9;border:0;box-shadow:none}.usa-button-disabled{background-color:#d6d7d9;pointer-events:none}.usa-button-disabled.usa-button-active,.usa-button-disabled.usa-button-hover,.usa-button-disabled.usa-focus,.usa-button-disabled:active,.usa-button-disabled:focus,.usa-button-disabled:hover{background-color:#d6d7d9;border:0;box-shadow:none}.usa-button-outline-inverse:disabled,.usa-button-secondary-disabled,.usa-button-secondary-inverse-disabled,.usa-button-secondary-inverse:disabled,.usa-button-secondary:disabled{box-shadow:inset 0 0 0 2px #d6d7d9;pointer-events:none;color:#d6d7d9}.usa-button-outline-inverse:disabled.usa-button-active,.usa-button-outline-inverse:disabled.usa-button-hover,.usa-button-outline-inverse:disabled.usa-focus,.usa-button-outline-inverse:disabled:active,.usa-button-outline-inverse:disabled:focus,.usa-button-outline-inverse:disabled:hover,.usa-button-secondary-disabled.usa-button-active,.usa-button-secondary-disabled.usa-button-hover,.usa-button-secondary-disabled.usa-focus,.usa-button-secondary-disabled:active,.usa-button-secondary-disabled:focus,.usa-button-secondary-disabled:hover,.usa-button-secondary-inverse-disabled.usa-button-active,.usa-button-secondary-inverse-disabled.usa-button-hover,.usa-button-secondary-inverse-disabled.usa-focus,.usa-button-secondary-inverse-disabled:active,.usa-button-secondary-inverse-disabled:focus,.usa-button-secondary-inverse-disabled:hover,.usa-button-secondary-inverse:disabled.usa-button-active,.usa-button-secondary-inverse:disabled.usa-button-hover,.usa-button-secondary-inverse:disabled.usa-focus,.usa-button-secondary-inverse:disabled:active,.usa-button-secondary-inverse:disabled:focus,.usa-button-secondary-inverse:disabled:hover,.usa-button-secondary:disabled.usa-button-active,.usa-button-secondary:disabled.usa-button-hover,.usa-button-secondary:disabled.usa-focus,.usa-button-secondary:disabled:active,.usa-button-secondary:disabled:focus,.usa-button-secondary:disabled:hover{background-color:#fff;border:0}.usa-button-secondary:disabled,html .usa-button-secondary-disabled{background-color:#fff}.usa-button-secondary-inverse:disabled,html .usa-button-secondary-inverse-disabled{background-color:transparent;color:#5b616b;box-shadow:inset 0 0 0 2px #5b616b}.usa-button-unstyled{background-color:transparent;border:0;border-radius:0;font-weight:400;margin:0;padding:0;text-align:left;-webkit-font-smoothing:auto}.usa-button-unstyled:hover{background-color:transparent}.usa-embed-container embed,.usa-embed-container iframe,.usa-embed-container object{position:absolute;top:0;left:0;width:100%;height:100%}.usa-embed-container{padding-bottom:56.25%;position:relative;height:0;overflow:hidden;max-width:100%}img{max-width:100%}.media_link{display:inline-block;line-height:0}input,select,textarea{-webkit-appearance:none;-moz-appearance:none;appearance:none;border:.1rem solid #5b616b;border-radius:0;box-sizing:border-box;color:#212121;display:block;font-size:1.7rem;height:4.4rem;line-height:1.3;margin:.2em 0;max-width:46rem;padding:1rem .7em;width:100%}input.usa-input-success,select.usa-input-success,textarea.usa-input-success{border:3px solid #4aa564}.usa-input-error{border-left:4px solid #cd2026;margin-top:3rem;padding-bottom:.8rem;padding-left:1.5rem;padding-top:.8rem;position:relative;right:1.9rem}.usa-input-error input,.usa-input-error select,.usa-input-error textarea{border:3px solid #cd2026;width:calc(100% + 1.9rem)}.usa-input-error label{margin-top:0}.usa-input-error .usa-input-inline{border:.1rem solid #5b616b;width:inherit}.usa-input-error .usa-input-inline-error{border:3px solid #cd2026}.usa-input-error-label{display:block;font-size:1.7rem;font-weight:700}.usa-input-error-message{color:#cd2026;display:block;font-size:1.7rem;font-weight:700;padding-bottom:3px;padding-top:3px}.usa-input-required:after{color:#981b1e;content:" (*required)"}.usa-input-optional:after{color:#757575;content:" (optional)"}.usa-input-label-helper{color:#757575}.usa-input-label-required{color:#981b1e}label{display:block;margin-top:3rem;max-width:46rem}textarea{height:16rem}select{-webkit-appearance:none;-moz-appearance:none;appearance:none;background-color:#fff;background-image:url(../img/arrow-both.png);background-image:none,url(../img/arrow-both.svg),url(../img/arrow-both.png);background-position:right 1.3rem center;background-repeat:no-repeat;background-size:1rem;padding-right:3rem}select::-ms-expand{display:none}select:-webkit-autofill{-webkit-appearance:menulist;appearance:menulist}select:-moz-focusring{color:transparent;text-shadow:0 0 0 #000}option:first-child{font-weight:700}legend{font-size:3rem;font-weight:700}.usa-fieldset-inputs label{margin-top:0}.usa-form-hint{color:#757575;font-family:Source Sans Pro,Helvetica Neue,Helvetica,Roboto,Arial,sans-serif;margin-bottom:0}[type=checkbox],[type=radio]{position:absolute;left:-999em}.lt-ie9 [type=checkbox],.lt-ie9 [type=radio]{border:0;float:left;margin:.4em .4em 0 0;position:static;width:auto}[type=checkbox]+label,[type=radio]+label{cursor:pointer;font-weight:400;margin-bottom:.65em}[type=checkbox]+label:before,[type=radio]+label:before{background:#fff;content:"\a0";display:inline-block;text-indent:.15em;vertical-align:middle\0}[type=checkbox]+label:before{border-radius:2px;box-shadow:0 0 0 1px #757575;height:2rem;line-height:2rem;margin-left:1px;margin-right:.6em;width:2rem}[type=radio]+label:before{border-radius:100%;box-shadow:0 0 0 2px #fff,0 0 0 3px #757575;height:1.4rem;line-height:1.4rem;margin-left:3px;margin-right:.75em;width:1.4rem}[type=checkbox]:checked+label:before,[type=radio]:checked+label:before{background-color:#0071bc;box-shadow:0 0 0 1px #0071bc}[type=radio]:checked+label:before{box-shadow:0 0 0 2px #fff,0 0 0 4px #0071bc}[type=checkbox]:checked+label:before,[type=checkbox]:checked:disabled+label:before{background-image:url(../img/correct8.png);background-image:url(../img/correct8.svg);background-position:50%;background-repeat:no-repeat}[type=radio]:focus+label:before{outline:2px dotted #aeb0b5;outline-offset:6px}[type=checkbox]:disabled+label{color:#d6d7d9}[type=checkbox]:focus+label:before{outline:2px dotted #aeb0b5;outline-offset:3px}[type=checkbox]:disabled+label:before,[type=radio]:disabled+label:before{background:#f1f1f1;box-shadow:0 0 0 1px #aeb0b5;cursor:not-allowed}@media print{[type=checkbox]:checked+label:before,[type=checkbox]:checked:disabled+label:before{background-image:none;background-color:#fff;content:url(../img/correct8-alt.png);content:url(../img/correct8-alt.svg);text-indent:0}}[type=range]{-webkit-appearance:none;-moz-appearance:none;appearance:none;border:none;padding-left:0;overflow:hidden;width:100%}[type=range]:focus{outline:none}[type=range]:focus::-webkit-slider-thumb{box-shadow:0 0 0 2px #0071bc}[type=range]:focus::-moz-range-thumb{box-shadow:0 0 0 2px #0071bc}[type=range]:focus::-ms-thumb{box-shadow:0 0 0 2px #0071bc}[type=range]::-webkit-slider-runnable-track{background:#d6d7d9;border:1px solid #757575;cursor:pointer;height:1.6rem;width:100%}[type=range]::-moz-range-track{background:#d6d7d9;border:1px solid #757575;cursor:pointer;height:1.6rem;width:100%}[type=range]::-ms-track{background:#d6d7d9;border:1px solid #757575;cursor:pointer;height:1.6rem;width:100%}[type=range]::-webkit-slider-thumb{background:#f1f1f1;box-shadow:0 0 0 1px #757575;border-radius:1.5rem;cursor:pointer;height:2.5rem;width:2.5rem;-webkit-appearance:none;appearance:none;margin-top:-.6rem}[type=range]::-moz-range-thumb{background:#f1f1f1;box-shadow:0 0 0 1px #757575;border-radius:1.5rem;cursor:pointer;height:2.5rem;width:2.5rem}[type=range]::-ms-thumb{background:#f1f1f1;box-shadow:0 0 0 1px #757575;border-radius:1.5rem;cursor:pointer;height:2.5rem;width:2.5rem}[type=range]::-ms-fill-lower{background:#aeb0b5;border:1px solid #757575;border-radius:2rem}[type=range]::-ms-fill-upper{background:#aeb0b5;border:1px solid #757575;border-radius:2rem}[type=file]{border:none;padding-left:0}.usa-date-of-birth label{margin-top:0}.usa-date-of-birth [type=number]{-moz-appearance:textfield}.usa-date-of-birth [type=number]::-webkit-inner-spin-button{-webkit-appearance:none;appearance:none}.usa-date-of-birth [type=number]::-webkit-contacts-auto-fill-button{visibility:hidden;display:none!important;pointer-events:none;height:0;width:0;margin:0}.usa-form-group-day,.usa-form-group-month,.usa-form-group-year{clear:none;float:left;margin-right:1.5rem;width:5rem}.usa-form-group-year{width:7rem}.usa-label,.usa-label-big{background-color:#5b616b;border-radius:2px;color:#fff;font-size:1.5rem;margin-right:.5rem;padding:.1rem .7rem;text-transform:uppercase}.usa-label-big:only-of-type,.usa-label:only-of-type{margin-right:0}.usa-label-big{font-size:1.7rem;padding-left:.9rem;padding-right:.9rem}ol,ul{margin-top:1em;margin-bottom:1em;padding-left:1.94em}li{line-height:1.5;margin-bottom:.5em}li:last-child{margin-bottom:0}.usa-unstyled-list{margin-top:0;margin-bottom:0;list-style-type:none;padding-left:0}.usa-unstyled-list>li{margin-bottom:0}table{border-spacing:0;margin:2em 0}thead th{font-weight:700}thead td,thead th{background-color:#f1f1f1}th{text-align:left}td,th{background-color:#fff;border:1px solid #5b616b;font-weight:400;padding:1rem 1.5rem}.usa-table-borderless thead th{background-color:transparent;border-top:0}.usa-table-borderless td,.usa-table-borderless th{border-left:0;border-right:0}.usa-table-borderless th:first-child{padding-left:0}caption{font-size:1.5rem;font-weight:700;font-family:Merriweather,Georgia,Cambria,Times New Roman,Times,serif;margin-bottom:1.2rem;text-align:left}html{font-family:Source Sans Pro,Helvetica Neue,Helvetica,Roboto,Arial,sans-serif;font-size:10px}body{font-size:1.7rem}p{line-height:1.5;margin-bottom:1em;margin-top:1em}a{color:#0071bc;text-decoration:underline}a:active,a:hover{color:#205493}a:focus{outline:2px dotted #aeb0b5;outline-offset:3px}a:visited{color:#4c2c92}.usa-external_link:after{background:url(../img/external-link.png) no-repeat 0 0;background:url(../img/external-link.svg) no-repeat 0 0;background-size:100%;content:"";display:inline-block;height:.65em;margin-bottom:-1px;margin-left:4px;width:.65em}.usa-external_link:hover:after{background-image:url(../img/external-link-hover.png);background-image:url(../img/external-link-hover.svg)}.usa-external_link-alt:after{background:url(../img/external-link-alt.png) no-repeat 0 0;background:url(../img/external-link-alt.svg) no-repeat 0 0;background-size:100%;content:"";display:inline-block;height:.65em;margin-bottom:-1px;margin-left:4px;width:.65em}.usa-external_link-alt:hover:after{background-image:url(../img/external-link-alt-hover.png);background-image:url(../img/external-link-alt-hover.svg)}h1,h2,h3,h4,h5,h6{clear:both;font-family:Merriweather,Georgia,Cambria,Times New Roman,Times,serif;line-height:1.3;margin-bottom:.5em;margin-top:1.5em}h1{font-size:4rem;font-weight:700}h2{font-size:3rem;font-weight:700}h3{font-size:2rem;font-weight:700}h4{font-size:1.7rem;font-weight:700}h5{font-size:1.5rem;font-weight:700}h6{font-size:1.3rem;font-weight:400;line-height:1.5;text-transform:uppercase;font-family:Source Sans Pro,Helvetica Neue,Helvetica,Roboto,Arial,sans-serif}address,cite,dfn,var{font-style:normal}.usa-content ol:not(.usa-accordion):not(.usa-accordion-bordered),.usa-content p,.usa-content ul:not(.usa-accordion):not(.usa-accordion-bordered){max-width:66ch}.usa-content-list{max-width:66ch}.usa-sans a,.usa-sans li,.usa-sans p,.usa-sans span{font-family:Source Sans Pro,Helvetica Neue,Helvetica,Roboto,Arial,sans-serif}.usa-sans a{border-bottom:none;font-weight:700}.usa-serif a,.usa-serif li,.usa-serif p,.usa-serif span{font-family:Merriweather,Georgia,Cambria,Times New Roman,Times,serif}.usa-display{font-size:2rem;font-weight:700;margin-bottom:0}@media screen and (min-width:481px){.usa-display{font-size:4rem;font-weight:700}}@media screen and (min-width:600px){.usa-display{font-size:5.2rem;font-weight:700}}.usa-font-lead{font-family:Merriweather,Georgia,Cambria,Times New Roman,Times,serif;font-size:2rem;font-weight:400;line-height:1.7;max-width:77rem}.usa-background-dark{background-color:#323a45}.usa-background-dark p,.usa-background-dark span{color:#fff}.usa-background-dark a{color:#d6d7d9}.usa-background-dark a:hover{color:#fff}.usa-text-small{font-size:1.3rem;margin-top:0}.usa-grid-full>:first-child,.usa-grid>:first-child,.usa-section>:first-child{margin-top:0}.usa-grid-full>:last-child,.usa-grid>:last-child,.usa-section>:last-child{margin-bottom:0}.usa-width-five-sixths:first-child>:first-child,.usa-width-one-fourth:first-child>:first-child,.usa-width-one-half:first-child>:first-child,.usa-width-one-sixth:first-child>:first-child,.usa-width-one-third:first-child>:first-child,.usa-width-one-twelfth:first-child>:first-child,.usa-width-one-whole:first-child>:first-child,.usa-width-three-fourths:first-child>:first-child,.usa-width-two-thirds:first-child>:first-child{margin-top:0}@media screen and (min-width:600px){.usa-width-five-sixths>:first-child,.usa-width-one-fourth>:first-child,.usa-width-one-half>:first-child,.usa-width-one-sixth>:first-child,.usa-width-one-third>:first-child,.usa-width-one-twelfth>:first-child,.usa-width-one-whole>:first-child,.usa-width-three-fourths>:first-child,.usa-width-two-thirds>:first-child{margin-top:0}}.usa-width-five-sixths:last-child>:last-child,.usa-width-one-fourth:last-child>:last-child,.usa-width-one-half:last-child>:last-child,.usa-width-one-sixth:last-child>:last-child,.usa-width-one-third:last-child>:last-child,.usa-width-one-twelfth:last-child>:last-child,.usa-width-one-whole:last-child>:last-child,.usa-width-three-fourths:last-child>:last-child,.usa-width-two-thirds:last-child>:last-child{margin-bottom:0}@media screen and (min-width:600px){.usa-width-five-sixths>:last-child,.usa-width-one-fourth>:last-child,.usa-width-one-half>:last-child,.usa-width-one-sixth>:last-child,.usa-width-one-third>:last-child,.usa-width-one-twelfth>:last-child,.usa-width-one-whole>:last-child,.usa-width-three-fourths>:last-child,.usa-width-two-thirds>:last-child{margin-bottom:0}}.usa-accordion,.usa-accordion-bordered{margin-top:0;margin-bottom:0;list-style-type:none;padding-left:0;color:#212121;margin:0;padding:0;width:100%}.usa-accordion-bordered>li,.usa-accordion>li{margin-bottom:0}.usa-accordion-bordered>ul li ul,.usa-accordion>ul li ul{list-style:disc}.usa-accordion-bordered>ul li ul>li>ul,.usa-accordion>ul li ul>li>ul{list-style:circle}.usa-accordion-bordered>ul li ul>li>ul>li>ul,.usa-accordion>ul li ul>li>ul>li>ul{list-style:square}.usa-accordion+.usa-accordion,.usa-accordion+.usa-accordion-bordered,.usa-accordion-bordered+.usa-accordion,.usa-accordion-bordered+.usa-accordion-bordered{margin-top:1rem}.usa-accordion-bordered>ul,.usa-accordion>ul{margin-top:0;margin-bottom:0;list-style-type:none;padding-left:0;color:#212121;margin:0;padding:0;width:100%}.usa-accordion-bordered>ul>li,.usa-accordion>ul>li{margin-bottom:0}.usa-accordion-bordered>ul>li,.usa-accordion>ul>li{background-color:#f1f1f1;font-family:Source Sans Pro,Helvetica Neue,Helvetica,Roboto,Arial,sans-serif;list-style:none;margin-bottom:.5rem;width:100%}.usa-accordion-bordered>ul button,.usa-accordion>ul button{background-color:transparent;border:0;border-radius:0;font-weight:400;padding:0;text-align:left;-webkit-font-smoothing:auto;background-color:#f1f1f1;background-image:url(../img/minus.png);background-image:url(../img/minus.svg);background-position:right 2rem center;background-repeat:no-repeat;background-size:1.5rem;color:#212121;cursor:pointer;display:inline-block;font-family:Source Sans Pro,Helvetica Neue,Helvetica,Roboto,Arial,sans-serif;font-weight:700;margin:0;padding:1.5rem 5.5rem 1.5rem 2rem;width:100%}.usa-accordion-bordered>ul button:hover,.usa-accordion>ul button:hover{background-color:transparent}.usa-accordion-bordered>ul button:hover,.usa-accordion>ul button:hover{background-color:#d6d7d9;color:#212121}.usa-accordion-bordered>ul button h1,.usa-accordion-bordered>ul button h2,.usa-accordion-bordered>ul button h3,.usa-accordion-bordered>ul button h4,.usa-accordion-bordered>ul button h5,.usa-accordion-bordered>ul button h6,.usa-accordion>ul button h1,.usa-accordion>ul button h2,.usa-accordion>ul button h3,.usa-accordion>ul button h4,.usa-accordion>ul button h5,.usa-accordion>ul button h6{margin:0}.usa-accordion-bordered>ul [aria-expanded=false],.usa-accordion>ul [aria-expanded=false]{background-image:url(../img/plus.png);background-image:url(../img/plus.svg);background-repeat:no-repeat;background-size:1.5rem}.usa-accordion-bordered>li,.usa-accordion>li{background-color:#f1f1f1;font-family:Source Sans Pro,Helvetica Neue,Helvetica,Roboto,Arial,sans-serif;list-style:none;margin-bottom:.5rem;width:100%}.usa-accordion-bordered .usa-accordion-content{border-bottom:3px solid #f1f1f1;border-left:3px solid #f1f1f1;border-right:3px solid #f1f1f1}.usa-accordion-content{background-color:#fff;overflow:auto;padding:1.5rem 2rem}.usa-accordion-content>:first-child{margin-top:0}.usa-accordion-content>:last-child{margin-bottom:0}.usa-accordion-content:not([aria-hidden]){position:absolute;left:-999em}.usa-accordion-content[aria-hidden=true]{display:none}.usa-accordion-button{background-color:transparent;border:0;border-radius:0;font-weight:400;padding:0;text-align:left;-webkit-font-smoothing:auto;background-color:#f1f1f1;background-image:url(../img/minus.png);background-image:url(../img/minus.svg);background-position:right 2rem center;background-repeat:no-repeat;background-size:1.5rem;color:#212121;cursor:pointer;display:inline-block;font-family:Source Sans Pro,Helvetica Neue,Helvetica,Roboto,Arial,sans-serif;font-weight:700;margin:0;padding:1.5rem 5.5rem 1.5rem 2rem;width:100%}.usa-accordion-button:hover{background-color:transparent}.usa-accordion-button:hover{background-color:#d6d7d9;color:#212121}.usa-accordion-button h1,.usa-accordion-button h2,.usa-accordion-button h3,.usa-accordion-button h4,.usa-accordion-button h5,.usa-accordion-button h6{margin:0}.usa-accordion-button[aria-expanded=false]{background-image:url(../img/plus.png);background-image:url(../img/plus.svg);background-repeat:no-repeat;background-size:1.5rem}.usa-alert{background-color:#f1f1f1;background-position:2rem 2rem;background-repeat:no-repeat;background-size:5.2rem;padding:2rem 2rem 1.4rem 3rem;position:relative}.usa-alert:before{background-color:#8b8b8b;content:"";height:100%;left:0;position:absolute;top:0;width:1rem}.usa-alert a{color:#205493}.usa-alert a:focus,.usa-alert a:hover{color:#112e51}.usa-alert ul{margin-bottom:0;margin-top:1rem;padding-left:1rem}.usa-alert-slim{background-position:2rem 1rem;padding-bottom:1rem;padding-top:1rem}.usa-alert-slim .usa-alert-text:only-child{margin-bottom:.5rem;padding-top:.5rem}.usa-alert-icon{display:table-cell;padding-right:1rem}.usa-alert-body{display:table-cell;vertical-align:top}.usa-alert-heading{margin-top:0;margin-bottom:0}.usa-alert-text{font-family:Source Sans Pro,Helvetica Neue,Helvetica,Roboto,Arial,sans-serif;margin-bottom:0;margin-top:0}.usa-alert-text:only-child{margin-bottom:1rem;padding-top:.5rem}.usa-alert-success{background-color:#e7f4e4;background-image:url(../img/alerts/success.png);background-image:url(../img/alerts/success.svg)}.usa-alert-success:before{background-color:#2e8540}.usa-alert-success .usa-alert-body{padding-left:5rem}.usa-alert-warning{background-color:#fff1d2;background-image:url(../img/alerts/warning.png);background-image:url(../img/alerts/warning.svg)}.usa-alert-warning:before{background-color:#fdb81e}.usa-alert-warning .usa-alert-body{padding-left:5rem}.usa-alert-error{background-color:#f9dede;background-image:url(../img/alerts/error.png);background-image:url(../img/alerts/error.svg)}.usa-alert-error:before{background-color:#e31c3d}.usa-alert-error .usa-alert-body{padding-left:5rem}.usa-alert-info{background-color:#e1f3f8;background-image:url(../img/alerts/info.png);background-image:url(../img/alerts/info.svg)}.usa-alert-info:before{background-color:#02bfe7}.usa-alert-info .usa-alert-body{padding-left:5rem}.usa-alert-no_icon{background-image:none}.usa-alert-paragraph{width:66ch}.usa-alert{margin-top:1.5em}.usa-banner{background-color:#f1f1f1;padding-bottom:.7rem}@media screen and (min-width:481px){.usa-banner{font-size:1.3rem;padding-bottom:0}}.usa-banner-content{padding:2rem 1.5rem 3px;background-color:transparent;font-size:1.5rem;width:100%}@media screen and (min-width:600px){.usa-banner-content{padding-bottom:2.3rem;padding-top:4rem}}@media screen and (min-width:951px){.usa-banner-content{padding-right:3rem;padding-left:3rem}}.usa-banner-content p:first-child{margin-top:1rem}@media screen and (min-width:600px){.usa-banner-content p:first-child{margin-top:0}}.usa-banner-inner{max-width:1040px;margin-left:auto;margin-right:auto;padding-right:1.5rem;padding-left:1.5rem}.usa-banner-inner:after{clear:both;content:"";display:block}@media screen and (min-width:951px){.usa-banner-inner{padding-right:3rem;padding-left:3rem}}.usa-banner-header{padding-top:.55rem;padding-bottom:.55rem;font-size:1.2rem;font-weight:400}@media screen and (min-width:481px){.usa-banner-header{padding-top:0;padding-bottom:0}}.usa-banner-header p{margin-top:0;margin-bottom:0;display:inline;overflow:hidden;vertical-align:middle}@media screen and (min-width:481px){.usa-banner-header p{margin-top:2px;margin-bottom:2px;display:inline-block}}.usa-banner-header img{float:left;margin-right:1rem;margin-top:1px;width:2.4rem}@media screen and (min-width:481px){.usa-banner-header img{margin-right:.7rem;width:2rem}}.usa-banner-header-expanded{-ms-flex-align:center;align-items:center;border-bottom:1px solid #aeb0b5;display:-ms-flexbox;display:flex;font-size:1.5rem;min-height:5.6rem;padding-right:3rem}@media screen and (min-width:481px){.usa-banner-header-expanded{border-bottom:none;display:block;font-size:1.2rem;font-weight:400;min-height:0;padding-right:0}}.usa-banner-header-expanded>.usa-banner-inner{margin-left:0}@media screen and (min-width:481px){.usa-banner-header-expanded>.usa-banner-inner{margin-left:auto}}.usa-banner-header-expanded img{margin-right:2.4rem}@media screen and (min-width:481px){.usa-banner-header-expanded img{margin-right:.7rem}}.usa-banner-header-expanded p{line-height:1.3;vertical-align:top}@media screen and (min-width:481px){.usa-banner-header-expanded p{line-height:1.5;vertical-align:middle}}.usa-banner-button{background-color:transparent;border:0;border-radius:0;font-weight:400;margin:0;padding:0;text-align:left;-webkit-font-smoothing:auto;padding-top:1.3rem;padding-left:4.8rem;background-position-x:right;color:#0071bc;display:block;font-size:1.2rem;height:4.3rem;left:0;position:absolute;text-decoration:underline;top:0;width:100%}.usa-banner-button:hover{background-color:transparent}@media screen and (min-width:481px){.usa-banner-button{padding-top:0;padding-left:0;display:inline;height:auto;margin-left:3px;position:relative;vertical-align:middle;width:auto}}.usa-banner-button:hover{color:#205493;text-decoration:underline}.usa-banner-button[aria-expanded=false]{background-image:none}.usa-banner-button[aria-expanded=false]:after{background-image:url(../img/angle-arrow-down-primary.png);background-image:url(../img/angle-arrow-down-primary.svg);background-size:100%;content:"";display:inline-block;height:1rem;width:1rem;margin-left:0}.usa-banner-button[aria-expanded=false]:hover:after{background-image:url(../img/angle-arrow-down-primary-hover.png);background-image:url(../img/angle-arrow-down-primary-hover.svg)}.usa-banner-button[aria-expanded=false]:after{background-position-y:1px}.usa-banner-button[aria-expanded=true]{background-image:none;height:5.6rem}.usa-banner-button[aria-expanded=true]:after{background-image:url(../img/close.png);background-image:url(../img/close.svg);background-size:100%;content:"";display:inline-block;height:1.3rem;width:1.3rem;margin-left:0}@media screen and (min-width:481px){.usa-banner-button[aria-expanded=true]{height:auto;padding:0;position:relative}.usa-banner-button[aria-expanded=true]:after{background-image:url(../img/angle-arrow-up-primary.png);background-image:url(../img/angle-arrow-up-primary.svg);background-size:100%;content:"";display:inline-block;height:1rem;width:1rem;margin-left:0}.usa-banner-button[aria-expanded=true]:hover:after{background-image:url(../img/angle-arrow-up-primary-hover.png);background-image:url(../img/angle-arrow-up-primary-hover.svg)}.usa-banner-button[aria-expanded=true]:after{background-position-y:1px}}.usa-banner-button[aria-expanded=true]:after{position:absolute;right:1.5rem;top:2.15rem}@media screen and (min-width:481px){.usa-banner-button[aria-expanded=true]:after{position:static}}.usa-banner-button[aria-expanded=true] .usa-banner-button-text{display:none}@media screen and (min-width:481px){.usa-banner-button[aria-expanded=true] .usa-banner-button-text{display:inline}}.usa-banner-icon{width:3.8rem}.usa-footer .usa-unstyled-list{display:block}.usa-footer .usa-footer-primary-link{color:#212121;display:block;font-weight:700;margin-top:0;padding-bottom:2rem;padding-top:2rem;text-decoration:none}@media screen and (min-width:600px){.usa-footer .usa-footer-primary-link{border-top:none}}.usa-footer .usa-footer-primary-link:hover{cursor:pointer;text-decoration:underline}@media screen and (min-width:600px){.usa-footer .usa-footer-primary-link:hover{cursor:auto;text-decoration:none}}.usa-footer .usa-footer-primary-link~li a,.usa-footer .usa-footer-secondary-link{text-decoration:none}.usa-footer-contact_info{display:inline-block}.usa-footer-contact_info a{color:#212121;text-decoration:none}.usa-footer-contact_info:hover{text-decoration:underline}.usa-footer-return-to-top{padding-bottom:2rem;padding-top:2rem}.usa-footer-primary-section{background-color:#f1f1f1}.usa-footer-primary-section .usa-footer-primary-content{padding-left:1.5rem;padding-right:2.5rem}@media screen and (min-width:600px){.usa-footer-primary-section .usa-footer-primary-content{padding-left:0;padding-right:0}}.usa-footer-primary-section .usa-footer-primary-content li{margin-left:1rem}@media screen and (min-width:600px){.usa-footer-primary-section .usa-footer-primary-content li{margin-left:0}}@media screen and (min-width:600px){.usa-footer-primary-section .usa-grid-full{padding-left:2.5rem;padding-right:2.5rem}}.usa-footer-medium .usa-footer-contact_info p{margin:0 1rem 0 0}@media screen and (min-width:600px){.usa-footer-medium .usa-footer-contact_info p{margin:0 0 0 1rem}}.usa-footer-medium .usa-footer-contact-heading{margin-top:0}@media screen and (min-width:600px){.usa-footer-medium .usa-footer-contact-heading{margin-top:.5rem;margin-bottom:.5rem}}.usa-footer-medium .usa-footer-logo{padding:1rem 0}@media screen and (min-width:600px){.usa-footer-medium .usa-footer-logo{padding:2rem 0}}.usa-footer-medium .usa-footer-primary-link{padding-bottom:1.5rem;padding-top:1.5rem}.usa-footer-medium .usa-footer-primary-section>.usa-grid{padding:0}@media screen and (min-width:600px){.usa-footer-medium .usa-footer-primary-section>.usa-grid{padding-left:3rem;padding-right:3rem}}@media screen and (min-width:1201px){.usa-footer-medium .usa-footer-primary-section .usa-footer-primary-content{margin-right:5%;width:inherit}}@media screen and (min-width:1201px){.usa-footer-medium .usa-footer-primary-section .usa-footer-primary-content:last-child{margin-right:0}}@media screen and (min-width:600px){.usa-footer-medium .usa-footer-nav ul{-ms-flex-align:center;align-items:center}}.usa-footer-slim .usa-footer-nav a{display:block}@media screen and (min-width:1201px){.usa-footer-slim .usa-footer-nav .usa-footer-primary-content{margin-right:5%;width:inherit}}@media screen and (min-width:1201px){.usa-footer-slim .usa-footer-nav .usa-footer-primary-content:last-child{margin-right:0}}.usa-footer-slim .usa-footer-primary-link{padding-bottom:1.5rem;padding-top:1.5rem}.usa-footer-slim .usa-footer-primary-section>.usa-grid{padding:0}@media screen and (min-width:600px){.usa-footer-slim .usa-footer-primary-section>.usa-grid{padding-left:3rem;padding-right:3rem}}@media screen and (min-width:600px){.usa-footer-slim .usa-footer-primary-section{padding-bottom:0;padding-top:0}.usa-footer-slim .usa-footer-primary-section .usa-grid-full{-ms-flex-align:center;align-items:center}}@media screen and (min-width:600px){.usa-footer-slim .usa-footer-contact_info>*{margin:0}}@media screen and (min-width:600px){.usa-footer-slim .usa-footer-contact_info{padding-top:1.5rem;padding-bottom:1.5rem}}@media screen and (min-width:600px){.usa-footer-slim .usa-footer-contact_info{width:100%}}@media screen and (min-width:1201px){.usa-footer-slim .usa-footer-contact_info{float:left;display:block;margin-right:2.35765%;width:48.82117%}.usa-footer-slim .usa-footer-contact_info:last-child{margin-right:0}}li.usa-footer-primary-content,ul.usa-footer-primary-content{border-top:1px solid #aeb0b5}@media screen and (min-width:600px){li.usa-footer-primary-content,ul.usa-footer-primary-content{border:none}}li.usa-footer-primary-content:last-child,ul.usa-footer-primary-content:last-child{border-bottom:1px solid #aeb0b5}@media screen and (min-width:600px){li.usa-footer-primary-content:last-child,ul.usa-footer-primary-content:last-child{border-bottom:none}}.usa-sign_up-block{padding-bottom:4.5rem;padding-left:1.5rem;padding-right:1.5rem}@media screen and (min-width:600px){.usa-sign_up-block{float:right;padding:0}}.usa-sign_up-block label:first-of-type{margin-top:0}.usa-sign_up-block button{float:none;margin-right:0;margin-top:1.5rem}.usa-sign_up-block input{width:100%}.usa-footer-secondary_section{background-color:#d6d7d9;padding-bottom:2rem;padding-top:2rem}.usa-footer-secondary_section a{color:#212121}@media screen and (min-width:600px){.usa-footer-big-secondary-section{padding-top:2rem;padding-bottom:2rem}}@media screen and (min-width:600px){.usa-footer-contact-links{text-align:right}}.usa-social-links a{text-decoration:none}.usa-footer-big .usa-footer-contact_info{display:block}.usa-footer-big .usa-footer-contact_info p{margin:0 1rem 0 0}@media screen and (min-width:600px){.usa-footer-big .usa-footer-contact_info p{margin:.5rem 0 0 1rem}}@media screen and (min-width:600px){.usa-footer-big .usa-footer-contact-links{padding-top:2rem}}.usa-footer-big .usa-footer-logo{padding:1rem 0}@media screen and (min-width:600px){.usa-footer-big .usa-footer-logo{padding:2rem 0}}@media screen and (min-width:600px){.usa-footer-big .usa-footer-primary-section{padding-bottom:4rem;padding-top:3rem}}.usa-footer-big .usa-footer-primary-section>.usa-grid{padding:0}@media screen and (min-width:600px){.usa-footer-big .usa-footer-primary-section>.usa-grid{padding-left:3rem;padding-right:3rem}}.usa-footer-big .usa-footer-primary-section .usa-footer-primary-content{padding-left:0;padding-right:0}.usa-footer-big .usa-footer-primary-section .usa-footer-primary-content li{margin-left:1.5rem}@media screen and (min-width:600px){.usa-footer-big .usa-footer-primary-section .usa-footer-primary-content li{margin-left:0}}.usa-footer-big .usa-footer-primary-section .usa-footer-primary-content .usa-footer-primary-link{margin-left:0}.usa-footer-big ul{padding-bottom:2.4rem}@media screen and (min-width:600px){.usa-footer-big ul{padding-bottom:0}}.usa-footer-big ul:last-child{border-bottom:1px solid #aeb0b5}@media screen and (min-width:600px){.usa-footer-big ul:last-child{border-bottom:none}}.usa-footer-big ul li:not(.usa-footer-primary-link){line-height:1.3;padding-bottom:.35em;padding-top:.35em}.usa-footer-big ul .usa-footer-primary-link{background-image:url(../img/arrow-down.png);background-image:url(../img/arrow-down.svg);background-position:1.5rem;background-repeat:no-repeat;background-size:1.3rem;margin-left:0;padding-left:3.5rem}@media screen and (min-width:600px){.usa-footer-big ul .usa-footer-primary-link{background:none;margin-bottom:.8rem;padding-bottom:0;padding-left:0}}.usa-footer-big ul .usa-footer-primary-link>*{margin-top:0;margin-bottom:0}.usa-footer-big ul.hidden{padding-bottom:0}.usa-footer-big ul.hidden li{display:none}.usa-footer-big ul.hidden .usa-footer-primary-link{background-image:url(../img/arrow-right.png);background-image:url(../img/arrow-right.svg);cursor:pointer;display:block}@media screen and (min-width:600px){.usa-footer-big ul.hidden .usa-footer-primary-link{background:none;padding-left:0}}.usa-footer-topic{margin:0;padding:2rem 0}@media screen and (min-width:600px){.usa-sign_up-header{margin:0;padding:2rem 0}}.usa-footer-logo-img{max-width:8rem}@media screen and (min-width:600px){.usa-footer-logo-img{float:left}}.usa-footer-big-logo-img{max-width:10rem}.usa-footer-slim-logo-img{float:left;max-width:5rem}.usa-footer-logo-heading{display:block;margin-top:1rem}@media screen and (min-width:600px){.usa-footer-logo-heading{display:inline-block;margin-top:3rem;padding-left:1.5rem}}.usa-footer-big-logo-heading{margin-top:1.5rem}@media screen and (min-width:600px){.usa-footer-big-logo-heading{margin-top:2rem}}.usa-footer-slim-logo-heading{display:inline-block;margin-top:1.5rem;padding-left:1.5rem}.usa-footer-contact-heading{margin-top:0}@media screen and (min-width:600px){.usa-footer-contact-heading{margin-top:1rem}}.usa-link-facebook,.usa-link-rss,.usa-link-twitter,.usa-link-youtube,.usa-social_link{margin:2.5rem 1rem 1.5rem 0;background-position:50%;background-repeat:no-repeat;background-size:auto 3rem;display:inline-block;height:4.4rem;left:-1.6rem;position:relative;text-align:center;width:4.4rem}@media screen and (min-width:600px){.usa-link-facebook,.usa-link-rss,.usa-link-twitter,.usa-link-youtube,.usa-social_link{margin:0 0 0 .5rem;left:1.5rem}}.usa-link-facebook span,.usa-link-rss span,.usa-link-twitter span,.usa-link-youtube span,.usa-social_link span{position:absolute;left:-999em}.usa-link-facebook{background-image:url(../img/social-icons/png/facebook25.png);background-image:url(../img/social-icons/svg/facebook25.svg)}.usa-link-twitter{background-image:url(../img/social-icons/png/twitter16.png);background-image:url(../img/social-icons/svg/twitter16.svg)}.usa-link-youtube{background-image:url(../img/social-icons/png/youtube15.png);background-image:url(../img/social-icons/svg/youtube15.svg)}.usa-link-rss{background-image:url(../img/social-icons/png/rss25.png);background-image:url(../img/social-icons/svg/rss25.svg)}@media screen and (min-width:600px){[type=submit]{margin-top:calc(3rem - .2em)}}fieldset{border:none;margin:0;padding:0}@media screen and (min-width:600px){.usa-form{max-width:32rem}}@media screen and (min-width:600px){.usa-input-tiny{max-width:6rem}}@media screen and (min-width:600px){.usa-input-medium{max-width:12rem}}.usa-form-note{float:right;font-family:Source Sans Pro,Helvetica Neue,Helvetica,Roboto,Arial,sans-serif;font-size:1.5rem;margin:0 0 1.5rem}.usa-form-note+*{clear:both}@media screen and (min-width:600px){.usa-form-large{max-width:46rem}}@media screen and (min-width:600px){.usa-input-grid{padding-right:5%}}@media screen and (min-width:600px){.usa-input-grid:last-of-type{padding-right:0}}@media screen and (min-width:600px){.usa-input-grid-small{float:left;width:35%}}.usa-input-grid-small input{margin-bottom:3rem}.usa-input-grid-small select{margin-bottom:3rem}@media screen and (min-width:600px){.usa-input-grid-medium{float:left;width:65%}}.usa-input-grid-medium input{margin-bottom:3rem}.usa-input-grid-medium select{margin-bottom:3rem}@media screen and (min-width:600px){.usa-input-grid-large{float:left;width:100%}}.usa-input-grid-large input{margin-bottom:3rem}.usa-input-grid-large select{margin-bottom:3rem}.usa-additional_text{font-weight:400}.usa-checklist{list-style:none;margin-left:0;padding-left:0}.usa-checklist li{display:inline-block;list-style:none;margin-bottom:0;margin-top:0;padding-left:3em;text-indent:-2em}.usa-checklist li:before{content:" ";display:inline-block;height:.8em;margin-right:.2em;width:1.8em}.usa-checklist-checked:before{background-image:url(../img/correct9.png);background-image:url(../img/correct9.svg);background-position:100%;background-repeat:no-repeat;background-size:100%}.usa-graphic_list .usa-graphic_list-row .usa-media_block{margin-bottom:3rem}@media screen and (min-width:600px){.usa-graphic_list .usa-graphic_list-row .usa-media_block{margin-bottom:6rem}}@media screen and (min-width:600px){.usa-graphic_list .usa-graphic_list-row:last-child .usa-media_block{margin-bottom:0}}.usa-graphic_list .usa-graphic_list-row:last-child .usa-media_block:last-child{margin-bottom:0}.usa-graphic_list .usa-media_block-img{margin-right:3rem}.usa-graphic_list .usa-media_block-body>:first-child{margin-top:0}.usa-header{width:100%;z-index:7000}@media screen and (min-width:951px){.usa-header{border-bottom:1px solid #d6d7d9}}.usa-header a{border-bottom:none}@media screen and (min-width:951px){.usa-header .usa-search{float:right;max-width:21.5rem}}.usa-logo{float:left;line-height:4rem;margin-left:1.5rem}@media screen and (min-width:951px){.usa-logo{line-height:7.5rem;margin-left:0}}.usa-logo a{color:#212121;text-decoration:none}.usa-logo br{display:none}@media screen and (min-width:951px){.usa-logo br{display:block}}.usa-logo-text{display:block;font-size:1.5rem;font-style:normal;font-weight:700;margin:0}@media screen and (min-width:951px){.usa-logo-text{display:block;font-size:2.4rem;line-height:1.3}}.usa-menu-btn{background-color:transparent;border:0;border-radius:0;font-weight:400;margin:0;padding:0;text-align:left;-webkit-font-smoothing:auto;background-color:#0071bc;color:#fff;display:inline;float:right;font-size:1.3rem;height:4rem;line-height:4rem;text-align:center;text-decoration:none;text-transform:uppercase;width:5.8rem}.usa-menu-btn:hover{background-color:transparent}@media screen and (min-width:951px){.usa-menu-btn{display:none}}.usa-menu-btn:hover{color:#fff;background-color:#205493}.usa-menu-btn:visited{color:#fff}.usa-overlay{position:fixed;top:0;right:0;bottom:0;left:0;background:#000;opacity:0;transition:opacity .2s ease-in-out;visibility:hidden;z-index:8000}.usa-overlay.is-visible{opacity:.1;visibility:visible}@media screen and (min-width:951px){.usa-header-basic .usa-logo{bottom:0;position:absolute}}@media screen and (min-width:951px){.usa-header-basic .usa-navbar{position:relative;width:18%}}@media screen and (min-width:951px){.usa-header-extended .usa-header{border-bottom:none}}@media screen and (min-width:951px){.usa-header-extended .usa-logo{margin-top:3rem;margin-bottom:3rem}}@media screen and (min-width:951px){.usa-header-extended em{font-size:3.2rem;line-height:1}}@media screen and (min-width:951px){.usa-header-extended .usa-navbar{max-width:1040px;margin-left:auto;margin-right:auto;padding-right:3rem;padding-left:3rem;display:block;height:auto}.usa-header-extended .usa-navbar:after{clear:both;content:"";display:block}}@media screen and (min-width:951px){.usa-header-extended .usa-nav{border-top:1px solid #d6d7d9;float:none;padding:0;width:100%}}@media screen and (min-width:951px){.usa-header-extended .usa-nav-inner{max-width:1040px;margin-left:auto;margin-right:auto;padding-right:3rem;padding-left:1.5rem;position:relative}.usa-header-extended .usa-nav-inner:after{clear:both;content:"";display:block}}@media screen and (min-width:951px){.usa-header-extended .usa-nav-primary:after{clear:both;content:"";display:block}}@media screen and (min-width:951px){.usa-header-extended .usa-nav-primary button[aria-expanded=false],.usa-header-extended .usa-nav-primary button[aria-expanded=true]{background-position:right 1.5rem top 53%}}@media screen and (min-width:951px){.usa-header-extended .usa-nav-link{padding-top:1.8rem;padding-bottom:1.8rem}}@media screen and (min-width:951px){.usa-header-extended .usa-nav-submenu .usa-grid-full{padding-left:1.2rem}}@media screen and (min-width:951px){.usa-header-extended .usa-megamenu{padding-left:3rem}}.usa-header-extended .usa-search[hidden]{display:block!important}@media screen and (min-width:951px){.usa-header-extended .usa-search[hidden]{display:none!important}}.usa-hero{padding-top:3rem;padding-bottom:3rem;background-image:url(../img/hero.png);background-position:50%;background-size:cover}.usa-hero .usa-button{color:#fff}.usa-section-dark .usa-hero-link{color:#02bfe7}.usa-hero-callout{background-color:#112e51;padding:3rem}@media screen and (min-width:481px){.usa-hero-callout{max-width:30rem}}.usa-hero-callout>:first-child{margin-top:0;margin-bottom:2rem}.usa-hero-callout-alt{color:#fff;display:block}.usa-layout-docs{display:-ms-flexbox;display:flex;-ms-flex-direction:column;flex-direction:column}@media screen and (min-width:1201px){.usa-layout-docs{display:inherit}}.usa-layout-docs .usa-grid>:first-child:not(.usa-width-*){margin-top:0}.usa-layout-docs .usa-grid>:last-child:not(.usa-width-*){margin-bottom:0}.usa-layout-docs-sidenav{-ms-flex-order:2;order:2}.usa-layout-docs-main_content{margin-bottom:3rem;-ms-flex-order:1;order:1}@media screen and (min-width:1201px){.usa-layout-docs-main_content{margin-bottom:0}}.usa-layout-docs-main_content>:first-child{margin-top:0}.usa-media_block-img{float:left;margin-right:1rem}.usa-media_block-body{overflow:hidden}.usa-navbar{border-bottom:1px solid #aeb0b5;height:4rem}@media screen and (min-width:951px){.usa-navbar{border-bottom:none;display:inline-block;height:7.8rem}}.usa-nav-link{-moz-osx-font-smoothing:grayscale;-webkit-font-smoothing:antialiased}@media screen and (min-width:951px){.usa-nav-link:hover span{border-bottom:.4rem solid #0071bc;padding-bottom:.6rem}}@media screen and (min-width:951px){.usa-nav-link.usa-accordion-button span{margin-right:0;padding-right:1.5rem}}@media screen and (min-width:951px){.usa-nav-container{max-width:1040px;margin-left:auto;margin-right:auto;padding-right:3rem;padding-left:3rem}.usa-nav-container:after{clear:both;content:"";display:block}}.usa-nav{position:fixed;top:0;right:0;bottom:0;left:auto;background:#fff;border-left:1px solid #aeb0b5;border-right:0;display:none;-ms-flex-direction:column;flex-direction:column;overflow-y:auto;padding:2rem;width:26rem;z-index:9000}@keyframes slidein-left{0%{transform:translateX(26rem)}to{transform:translateX(0)}}@media screen and (min-width:951px){.usa-nav{padding-top:4.5rem;padding-right:0;padding-bottom:0;border-left:none;display:block;float:right;overflow-y:visible;position:relative;transform:translateX(0);width:auto}}.usa-nav.is-visible{animation:slidein-left .3s ease-in-out;display:-ms-flexbox;display:flex}.usa-nav nav{margin-top:6rem;min-height:100%}@media screen and (min-width:951px){.usa-nav nav{margin-top:0}}.usa-nav .usa-current{border-left:4px solid #0071bc;color:#0071bc;font-weight:700;padding-left:1.4rem}@media screen and (min-width:951px){.usa-nav .usa-current{color:#212121}}.usa-nav .usa-button{width:100%}@media screen and (min-width:951px){.usa-nav .usa-search{margin-left:1.5rem;top:4px}}.usa-nav-primary{margin-top:0;margin-bottom:0;list-style-type:none;padding-left:0;margin-top:1.5rem;-ms-flex-order:2;order:2}.usa-nav-primary>li{margin-bottom:0}.usa-nav-primary>li{background-color:transparent;border-top:1px solid #5b616b;font-size:1.7rem}.usa-nav-primary>li:first-child{border-top:none}.usa-nav-primary a{border:none;color:#212121;display:block;font-family:Source Sans Pro,Helvetica Neue,Helvetica,Roboto,Arial,sans-serif;line-height:1.3;padding:.85rem 1rem .85rem 1.5rem;text-decoration:none}.usa-nav-primary a:hover{background-color:#f1f1f1;color:#0071bc;text-decoration:none}.usa-nav-primary a:focus{outline-offset:0;position:relative;z-index:1}.usa-nav-primary a.usa-current{border-left:.4rem solid #0071bc;color:#0071bc;font-weight:700;padding-left:1.1rem}@media screen and (min-width:951px){.usa-nav-primary{display:inline}}@media screen and (min-width:951px){.usa-nav-primary li{border-top:none}}.usa-nav-primary>li{width:auto}@media screen and (min-width:951px){.usa-nav-primary>li{display:inline-block}}@media screen and (min-width:951px){.usa-nav-primary>li>a{padding:1.3rem 1.5rem 2.2rem;color:#5b616b;font-size:1.5rem;font-weight:700;line-height:1}}@media screen and (min-width:951px){.usa-nav-primary>li>a:hover{background-color:transparent}}@media screen and (min-width:951px){.usa-nav-primary a{padding-top:.75rem;padding-bottom:.75rem}}.usa-nav-primary button{background-color:transparent;border:0;border-radius:0;margin:0;padding:0;text-align:left;-webkit-font-smoothing:auto;-moz-osx-font-smoothing:grayscale;-webkit-font-smoothing:antialiased;font-weight:400;line-height:1.3;padding:.85rem 1.5rem .85rem 1.8rem}.usa-nav-primary button:hover{background-color:transparent}@media screen and (min-width:951px){.usa-nav-primary button{padding:1.3rem 1.5rem 2.2rem;color:#5b616b;font-size:1.5rem;font-weight:700;line-height:1;width:auto}}.usa-nav-primary button:active,.usa-nav-primary button:focus{box-shadow:2px dotted #aeb0b5}.usa-nav-primary button:hover{background-color:#f1f1f1;color:#0071bc}@media screen and (min-width:951px){.usa-nav-primary button:hover{background-color:transparent}}.usa-nav-primary button[aria-expanded=false]{background-image:url(../img/plus-alt.png);background-image:url(../img/plus-alt.svg);background-repeat:no-repeat;background-position:right 0 center;background-size:1rem}@media screen and (min-width:951px){.usa-nav-primary button[aria-expanded=false]{background-image:url(../img/angle-arrow-down.png);background-image:url(../img/angle-arrow-down.svg);background-position:right 1.5rem top 40%}}@media screen and (min-width:951px){.usa-nav-primary button[aria-expanded=false]:hover{background-image:url(../img/angle-arrow-down-primary.png);background-image:url(../img/angle-arrow-down-primary.svg)}}.usa-nav-primary button[aria-expanded=true]{background-image:url(../img/minus-alt.png);background-image:url(../img/minus-alt.svg);background-repeat:no-repeat;background-position:right 0 center;background-size:1rem}@media screen and (min-width:951px){.usa-nav-primary button[aria-expanded=true]{background-color:#112e51;color:#fff;background-image:url(../img/angle-arrow-down-hover.png);background-image:url(../img/angle-arrow-down-hover.svg);background-position:right 1.5rem top 40%}.usa-nav-primary button[aria-expanded=true]:hover{background-color:#112e51}.usa-nav-primary button[aria-expanded=true] span{border-bottom:.4rem solid #0071bc;padding-bottom:.6rem;color:#fff}}@media screen and (min-width:951px){.usa-nav-primary .usa-current,.usa-nav-primary a.usa-current{border-left:0;padding-left:1.5rem}.usa-nav-primary .usa-current:hover span,.usa-nav-primary a.usa-current:hover span{color:#0071bc}.usa-nav-primary .usa-current span,.usa-nav-primary a.usa-current span{border-bottom:.4rem solid #0071bc;padding-bottom:.6rem;color:#212121}}@media screen and (min-width:951px){.usa-header-extended .usa-nav-link:hover span{border-bottom:.7rem solid #0071bc;padding-bottom:.9rem}}@media screen and (min-width:951px){.usa-header-extended .usa-nav-primary button[aria-expanded=true] span{border-bottom:.7rem solid #0071bc;padding-bottom:.9rem}}@media screen and (min-width:951px){.usa-header-extended .usa-nav-primary .usa-current span{border-bottom:.7rem solid #0071bc;padding-bottom:.9rem}}.usa-nav-secondary{margin-top:1.5rem}@media screen and (min-width:951px){.usa-nav-secondary{margin-top:0;position:absolute;right:3rem;top:-5.7rem}}.usa-nav-secondary .usa-search{margin-top:1.5rem;margin-bottom:0}@media screen and (min-width:951px){.usa-nav-secondary .usa-search{margin-top:-.9rem;margin-bottom:0;margin-left:0;float:left}}.usa-nav-secondary-links{margin-top:2.4rem}@media screen and (min-width:951px){.usa-nav-secondary-links{float:left;margin-top:0}}@media screen and (min-width:951px){.usa-nav-secondary-links li{display:inline;padding-left:.5rem}}@media screen and (min-width:951px){.usa-nav-secondary-links li:not(:last-child):after{color:#d6d7d9;content:"|";padding-left:.5rem}}.usa-nav-secondary-links .usa-header-search-button,.usa-nav-secondary-links a{color:#5b616b;display:inline-block;font-size:1.5rem;text-decoration:none}.usa-nav-secondary-links .usa-header-search-button:hover,.usa-nav-secondary-links a:hover{color:#0071bc;text-decoration:underline}.usa-nav-secondary-links .usa-header-search-button{background-color:transparent;border:0;border-radius:0;font-weight:400;margin:0;padding:0;text-align:left;-webkit-font-smoothing:auto;display:none}.usa-nav-secondary-links .usa-header-search-button:hover{background-color:transparent}@media screen and (min-width:951px){.usa-nav-secondary-links .usa-header-search-button{background-image:url(../img/search-alt.png);background-image:url(../img/search-alt.svg);background-repeat:no-repeat;background-position:0;background-size:2.2rem;display:inline-block;padding-left:2.3rem}}@media screen and (min-width:951px){.usa-nav-secondary-links .usa-header-search-button.is-hidden{display:none}}@media screen and (min-width:951px){.usa-nav-secondary-links a.usa-current{border-left:0;padding-left:0}}.usa-nav-submenu{margin-top:0;margin-bottom:0;list-style-type:none;padding-left:0;margin:0;width:100%}.usa-nav-submenu>li{margin-bottom:0}.usa-nav-submenu li{border:none}.usa-nav-submenu a{padding-left:2.8rem;line-height:1.3}.usa-nav-submenu a.usa-current,.usa-nav-submenu a:hover{border:none;padding-left:2.8rem}.usa-nav-submenu .usa-sidenav-sub_list a{padding-left:3.8rem}.usa-nav-submenu .usa-sidenav-sub_list a:focus{outline-offset:0}.usa-nav-submenu .usa-sidenav-sub_list a:hover{padding-left:3.8rem}@media screen and (min-width:951px){.usa-nav-submenu{margin-top:0;margin-bottom:0;list-style-type:none;padding-left:0;padding-top:.75rem;padding-bottom:.9rem;background-color:#112e51;width:21.5rem;position:absolute}.usa-nav-submenu>li{margin-bottom:0}}.usa-nav-submenu[aria-hidden=true]{display:none}@media screen and (min-width:951px){.usa-nav-submenu a{color:#fff;padding-left:1.5rem}}@media screen and (min-width:951px){.usa-nav-submenu a:hover{background-color:#112e51;color:#fff;padding-left:1.5rem;text-decoration:underline}}.usa-nav-submenu li{font-size:1.5rem;margin-bottom:0}.usa-nav-close{background-color:transparent;border:0;border-radius:0;font-weight:400;margin:0;padding:0;text-align:left;-webkit-font-smoothing:auto;margin:-1.2rem -1.5rem 1.5rem auto;color:currentColor;float:right;height:4.4rem;text-align:center;width:4.4rem}.usa-nav-close:hover{background-color:transparent}.usa-nav-close:hover{color:currentColor}@media screen and (min-width:951px){.usa-nav-close{display:none}}.usa-nav-close img{width:1.3rem}.usa-nav-close+*{clear:both}.usa-mobile_nav-active{overflow:hidden}@media screen and (min-width:951px){.usa-megamenu{padding-top:3.15rem;padding-bottom:3.15rem;left:-1rem;width:100%}}@media screen and (min-width:951px){.usa-megamenu:before{background-color:#112e51;content:"";display:block;height:100%;position:absolute;top:0;width:1000%;right:100%}}@media screen and (min-width:951px){.usa-megamenu:after{background-color:#112e51;content:"";display:block;height:100%;position:absolute;top:0;width:1000%;left:100%}}@media screen and (min-width:951px){.usa-header-basic-megamenu .usa-nav{padding-left:0;padding-top:0;width:100%}}.usa-header-basic-megamenu .usa-nav-inner{display:-ms-flexbox;display:flex;-ms-flex-direction:column;flex-direction:column}@media screen and (min-width:951px){.usa-header-basic-megamenu .usa-nav-inner{display:block;float:right;margin-top:-3.8rem}}@media screen and (min-width:951px){.usa-header-basic-megamenu .usa-nav-submenu .usa-grid-full{margin-left:-1.8rem}}@media screen and (min-width:951px){.usa-megamenu-col{float:left;display:block;margin-right:2.35765%;width:23.23176%}.usa-megamenu-col:last-child{margin-right:0}.usa-megamenu-col:nth-child(2n){float:left;display:block;margin-right:2.35765%;width:23.23176%}.usa-megamenu-col:nth-child(2n):last-child{margin-right:0}.usa-megamenu-col:nth-child(4n){margin-right:0}}.usa-megamenu-col>ul{margin-top:0;margin-bottom:0;list-style-type:none;padding-left:0}.usa-megamenu-col>ul>li{margin-bottom:0}.usa-search{max-width:none;position:relative}.usa-search:after{clear:both;content:"";display:block}.usa-search .usa-search-submit,.usa-search [type=submit]{background-image:url(../img/search.png);background-image:url(../img/search.svg);background-position:50%;background-repeat:no-repeat;border-bottom-left-radius:0;border-top-left-radius:0;height:3.3rem;margin:0;padding:0;width:4.5rem}@media screen and (min-width:481px){.usa-search .usa-search-submit,.usa-search [type=submit]{background-image:none;width:8.5rem}}@media screen and (min-width:481px){.usa-search.usa-search-big .usa-search-input,.usa-search.usa-search-big [type=search]{font-size:1.7rem;height:4.4rem;width:calc(100% - 11.6rem)}.usa-search.usa-search-big .usa-search-submit,.usa-search.usa-search-big [type=submit]{font-size:2rem;height:4.4rem;width:11.6rem}}@media screen and (min-width:481px){.usa-search.usa-search-small .usa-search-input,.usa-search.usa-search-small [type=search]{width:calc(100% - 4.5rem)}.usa-search.usa-search-small .usa-search-submit,.usa-search.usa-search-small [type=submit]{background-image:url(../img/search.png);background-image:url(../img/search.svg);background-position:50%;background-repeat:no-repeat;width:4.5rem}}@media screen and (max-width:950px){.usa-search.usa-search-small.usa-sr-only{left:auto;position:relative}}input[type=search]{box-sizing:border-box;-webkit-appearance:none;-moz-appearance:none;appearance:none}.usa-search-input,[type=search]{padding-top:0;padding-bottom:0;border-bottom-right-radius:0;border-right:none;border-top-right-radius:0;box-sizing:border-box;float:left;font-size:1.4rem;height:3.3rem;margin:0;width:calc(100% - 4.5rem)}@media screen and (min-width:481px){.usa-search-input,[type=search]{width:calc(100% - 8.5rem)}}.usa-search-submit-text{position:absolute;left:-999em}@media screen and (min-width:481px){.usa-search-submit-text{position:static}}.usa-section{padding-top:3rem;padding-bottom:3rem}@media screen and (min-width:600px){.usa-section{padding-top:6rem;padding-bottom:6rem}}.usa-section-light{background-color:#f1f1f1}.usa-section-dark{background-color:#112e51;color:#fff}.usa-section-dark h1,.usa-section-dark h2,.usa-section-dark h3,.usa-section-dark h4,.usa-section-dark h5,.usa-section-dark h6{color:#02bfe7}.usa-section-dark p{color:#fff}.usa-section-dark a{color:#d6d7d9}.usa-section-dark a:hover{color:#fff}.usa-sidenav-list{margin-top:0;margin-bottom:0;list-style-type:none;padding-left:0;border-bottom:1px solid;border-top:1px solid}.usa-sidenav-list>li{margin-bottom:0}.usa-sidenav-list>li{background-color:transparent;border-top:1px solid #5b616b;font-size:1.7rem}.usa-sidenav-list>li:first-child{border-top:none}.usa-sidenav-list a{border:none;color:#212121;display:block;font-family:Source Sans Pro,Helvetica Neue,Helvetica,Roboto,Arial,sans-serif;line-height:1.3;padding:.85rem 1rem .85rem 1.5rem;text-decoration:none}.usa-sidenav-list a:hover{background-color:#f1f1f1;color:#0071bc;text-decoration:none}.usa-sidenav-list a:focus{outline-offset:0;position:relative;z-index:1}.usa-sidenav-list a.usa-current{border-left:.4rem solid #0071bc;color:#0071bc;font-weight:700;padding-left:1.1rem}@media screen and (min-width:1201px){.usa-sidenav-list{border-bottom:none;border-top:none}}.usa-grid .usa-sidenav-list{margin-right:-1.5rem;margin-left:-1.5rem}@media screen and (min-width:600px){.usa-grid .usa-sidenav-list{margin-right:0;margin-left:0}}.usa-sidenav-sub_list{margin-top:0;margin-bottom:0;list-style-type:none;padding-left:0;margin:0;width:100%}.usa-sidenav-sub_list>li{margin-bottom:0}.usa-sidenav-sub_list li{border:none;font-size:1.5rem}.usa-sidenav-sub_list a{padding-left:2.8rem;line-height:1.3}.usa-sidenav-sub_list a.usa-current,.usa-sidenav-sub_list a:hover{border:none;padding-left:2.8rem}.usa-sidenav-sub_list .usa-sidenav-sub_list a{padding-left:3.8rem}.usa-sidenav-sub_list .usa-sidenav-sub_list a:focus{outline-offset:0}.usa-sidenav-sub_list .usa-sidenav-sub_list a:hover{padding-left:3.8rem}.usa-layout-docs-sidenav{padding-top:2.4rem}@media screen and (min-width:1201px){.usa-layout-docs-sidenav{padding-top:0}}.usa-skipnav{background:transparent;color:#212121;left:0;padding:1rem 1.5rem;position:absolute;top:-4.2rem;transition:all .2s ease-in-out;z-index:100}.usa-skipnav:focus{background:#fff;left:0;outline:0;position:absolute;top:0;transition:all .2s ease-in-out}
/*# sourceMappingURL=uswds.min.css.map */
