# Supplementary material for: A Genome-Scale Metabolic Model of 2,3-Butanediol Production by Thermophilic Bacteria Geobacillus icigianus
Source: Microorganisms. 2020 Jul 4;8(7):1002. doi: 10.3390/microorganisms8071002 (PMC7409357; doi:10.3390/microorganisms8071002)
Supplement: Supplementary file 1 [file microorganisms-08-01002-s001.zip › Geobacillus_icigianus_supplementary/Blast_results/3-hexulose-6-phosphate synthase/Gthermoglucosidasius_Gicigianus/uswds.min.js.üÑo ¡áoóá¡¿∩]

!function(){function t(e,n,r){function o(u,c){if(!n[u]){if(!e[u]){var a="function"==typeof require&&require;if(!c&&a)return a(u,!0);if(i)return i(u,!0);var s=new Error("Cannot find module '"+u+"'");throw s.code="MODULE_NOT_FOUND",s}var f=n[u]={exports:{}};e[u][0].call(f.exports,function(t){var n=e[u][1][t];return o(n?n:t)},f,f.exports,t,e,n,r)}return n[u].exports}for(var i="function"==typeof require&&require,u=0;u<r.length;u++)o(r[u]);return o}return t}()({1:[function(t,e,n){"use strict";e.exports=function(t,e,n){if(t.filter)return t.filter(e,n);if(void 0===t||null===t)throw new TypeError;if("function"!=typeof e)throw new TypeError;for(var o=[],i=0;i<t.length;i++)if(r.call(t,i)){var u=t[i];e.call(n,u,i,t)&&o.push(u)}return o};var r=Object.prototype.hasOwnProperty},{}],2:[function(t,e,n){"use strict";e.exports=function(t,e,n){if(t.forEach)return void t.forEach(e,n);for(var r=0;r<t.length;r+=1)e.call(n,t[r],r,t)}},{}],3:[function(t,e,n){"use strict";"document"in window.self&&("classList"in document.createElement("_")&&(!document.createElementNS||"classList"in document.createElementNS("http://www.w3.org/2000/svg","g"))||!function(t){if("Element"in t){var e="classList",n="prototype",r=t.Element[n],o=Object,i=String[n].trim||function(){return this.replace(/^\s+|\s+$/g,"")},u=Array[n].indexOf||function(t){for(var e=0,n=this.length;e<n;e++)if(e in this&&this[e]===t)return e;return-1},c=function(t,e){this.name=t,this.code=DOMException[t],this.message=e},a=function(t,e){if(""===e)throw new c("SYNTAX_ERR","An invalid or illegal string was specified");if(/\s/.test(e))throw new c("INVALID_CHARACTER_ERR","String contains an invalid character");return u.call(t,e)},s=function(t){for(var e=i.call(t.getAttribute("class")||""),n=e?e.split(/\s+/):[],r=0,o=n.length;r<o;r++)this.push(n[r]);this._updateClassName=function(){t.setAttribute("class",this.toString())}},f=s[n]=[],l=function(){return new s(this)};if(c[n]=Error[n],f.item=function(t){return this[t]||null},f.contains=function(t){return t+="",a(this,t)!==-1},f.add=function(){var t,e=arguments,n=0,r=e.length,o=!1;do t=e[n]+"",a(this,t)===-1&&(this.push(t),o=!0);while(++n<r);o&&this._updateClassName()},f.remove=function(){var t,e,n=arguments,r=0,o=n.length,i=!1;do for(t=n[r]+"",e=a(this,t);e!==-1;)this.splice(e,1),i=!0,e=a(this,t);while(++r<o);i&&this._updateClassName()},f.toggle=function(t,e){t+="";var n=this.contains(t),r=n?e!==!0&&"remove":e!==!1&&"add";return r&&this[r](t),e===!0||e===!1?e:!n},f.toString=function(){return this.join(" ")},o.defineProperty){var d={get:l,enumerable:!0,configurable:!0};try{o.defineProperty(r,e,d)}catch(p){void 0!==p.number&&p.number!==-2146823252||(d.enumerable=!1,o.defineProperty(r,e,d))}}else o[n].__defineGetter__&&r.__defineGetter__(e,l)}}(window.self),function(){var t=document.createElement("_");if(t.classList.add("c1","c2"),!t.classList.contains("c2")){var e=function(t){var e=DOMTokenList.prototype[t];DOMTokenList.prototype[t]=function(t){var n,r=arguments.length;for(n=0;n<r;n++)t=arguments[n],e.call(this,t)}};e("add"),e("remove")}if(t.classList.toggle("c3",!1),t.classList.contains("c3")){var n=DOMTokenList.prototype.toggle;DOMTokenList.prototype.toggle=function(t,e){return 1 in arguments&&!this.contains(t)==!e?e:n.call(this,t)}}t=null}())},{}],4:[function(t,e,n){"use strict";var r="function"==typeof Symbol&&"symbol"==typeof Symbol.iterator?function(t){return typeof t}:function(t){return t&&"function"==typeof Symbol&&t.constructor===Symbol&&t!==Symbol.prototype?"symbol":typeof t};!function(t,n){"undefined"!=typeof e?e.exports=n():"function"==typeof define&&"object"==r(define.amd)?define(n):this[t]=n()}("domready",function(){var t,e=[],n=document,r=n.documentElement.doScroll,o="DOMContentLoaded",i=(r?/^loaded|^c/:/^loaded|^i|^c/).test(n.readyState);return i||n.addEventListener(o,t=function(){for(n.removeEventListener(o,t),i=1;t=e.shift();)t()}),function(t){i?setTimeout(t,0):e.push(t)}})},{}],5:[function(t,e,n){"use strict";function r(){var t=document.createElement("div");return t.setAttribute("data-a-b","c"),Boolean(t.dataset&&"c"===t.dataset.aB)}function o(t){return t.dataset}e.exports=r()?o:function(t){function e(){return this.value}function n(t,e){"undefined"==typeof e?this.removeAttribute(t):this.setAttribute(t,e)}for(var r={},o=t.attributes,i=0,u=o.length;i<u;i++){var c=o[i];if(c){var a=c.name;if(0===a.indexOf("data-")){var s=a.slice(5).replace(/-./g,function(t){return t.charAt(1).toUpperCase()}),f=c.value;Object.defineProperty(r,s,{enumerable:!0,get:e.bind({value:f||""}),set:n.bind(t,a)})}}}return r}},{}],6:[function(t,e,n){"use strict";!function(t){"function"!=typeof t.matches&&(t.matches=t.msMatchesSelector||t.mozMatchesSelector||t.webkitMatchesSelector||function(t){for(var e=this,n=(e.document||e.ownerDocument).querySelectorAll(t),r=0;n[r]&&n[r]!==e;)++r;return Boolean(n[r])}),"function"!=typeof t.closest&&(t.closest=function(t){for(var e=this;e&&1===e.nodeType;){if(e.matches(t))return e;e=e.parentNode}return null})}(window.Element.prototype)},{}],7:[function(t,e,n){"use strict";!function(){function t(){if(!("KeyboardEvent"in window)||"key"in KeyboardEvent.prototype)return!1;var t={get:function(t){var e=o.keys[this.which||this.keyCode];return Array.isArray(e)&&(e=e[+this.shiftKey]),e}};return Object.defineProperty(KeyboardEvent.prototype,"key",t),t}var r,o={polyfill:t,keys:{3:"Cancel",6:"Help",8:"Backspace",9:"Tab",12:"Clear",13:"Enter",16:"Shift",17:"Control",18:"Alt",19:"Pause",20:"CapsLock",27:"Escape",28:"Convert",29:"NonConvert",30:"Accept",31:"ModeChange",32:" ",33:"PageUp",34:"PageDown",35:"End",36:"Home",37:"ArrowLeft",38:"ArrowUp",39:"ArrowRight",40:"ArrowDown",41:"Select",42:"Print",43:"Execute",44:"PrintScreen",45:"Insert",46:"Delete",48:["0",")"],49:["1","!"],50:["2","@"],51:["3","#"],52:["4","$"],53:["5","%"],54:["6","^"],55:["7","&"],56:["8","*"],57:["9","("],91:"OS",93:"ContextMenu",144:"NumLock",145:"ScrollLock",181:"VolumeMute",182:"VolumeDown",183:"VolumeUp",186:[";",":"],187:["=","+"],188:[",","<"],189:["-","_"],190:[".",">"],191:["/","?"],192:["`","~"],219:["[","{"],220:["\\","|"],221:["]","}"],222:["'",'"'],224:"Meta",225:"AltGraph",246:"Attn",247:"CrSel",248:"ExSel",249:"EraseEof",250:"Play",251:"ZoomOut"}};for(r=1;r<25;r++)o.keys[111+r]="F"+r;var i="";for(r=65;r<91;r++)i=String.fromCharCode(r),o.keys[r]=[i.toLowerCase(),i.toUpperCase()];"function"==typeof define&&define.amd?define("keyboardevent-key-polyfill",o):"undefined"!=typeof n&&"undefined"!=typeof e?e.exports=o:window&&(window.keyboardeventKeyPolyfill=o)}()},{}],8:[function(t,e,n){(function(t){"use strict";function n(t,e,n){function o(e){var n=y,r=b;return y=b=void 0,A=e,g=t.apply(r,n)}function i(t){return A=t,m=setTimeout(f,e),j?o(t):g}function c(t){var n=t-w,r=t-A,o=e-n;return O?E(o,h-r):o}function s(t){var n=t-w,r=t-A;return void 0===w||n>=e||n<0||O&&r>=h}function f(){var t=S();return s(t)?l(t):void(m=setTimeout(f,c(t)))}function l(t){return m=void 0,C&&y?o(t):(y=b=void 0,g)}function d(){void 0!==m&&clearTimeout(m),A=0,y=w=b=m=void 0}function p(){return void 0===m?g:l(S())}function v(){var t=S(),n=s(t);if(y=arguments,b=this,w=t,n){if(void 0===m)return i(w);if(O)return m=setTimeout(f,e),o(w)}return void 0===m&&(m=setTimeout(f,e)),g}var y,b,h,g,m,w,A=0,j=!1,O=!1,C=!0;if("function"!=typeof t)throw new TypeError(a);return e=u(e)||0,r(n)&&(j=!!n.leading,O="maxWait"in n,h=O?x(u(n.maxWait)||0,e):h,C="trailing"in n?!!n.trailing:C),v.cancel=d,v.flush=p,v}function r(t){var e="undefined"==typeof t?"undefined":c(t);return!!t&&("object"==e||"function"==e)}function o(t){return!!t&&"object"==("undefined"==typeof t?"undefined":c(t))}function i(t){return"symbol"==("undefined"==typeof t?"undefined":c(t))||o(t)&&w.call(t)==f}function u(t){if("number"==typeof t)return t;if(i(t))return s;if(r(t)){var e="function"==typeof t.valueOf?t.valueOf():t;t=r(e)?e+"":e}if("string"!=typeof t)return 0===t?t:+t;t=t.replace(l,"");var n=p.test(t);return n||v.test(t)?y(t.slice(2),n?2:8):d.test(t)?s:+t}var c="function"==typeof Symbol&&"symbol"==typeof Symbol.iterator?function(t){return typeof t}:function(t){return t&&"function"==typeof Symbol&&t.constructor===Symbol&&t!==Symbol.prototype?"symbol":typeof t},a="Expected a function",s=NaN,f="[object Symbol]",l=/^\s+|\s+$/g,d=/^[-+]0x[0-9a-f]+$/i,p=/^0b[01]+$/i,v=/^0o[0-7]+$/i,y=parseInt,b="object"==("undefined"==typeof t?"undefined":c(t))&&t&&t.Object===Object&&t,h="object"==("undefined"==typeof self?"undefined":c(self))&&self&&self.Object===Object&&self,g=b||h||Function("return this")(),m=Object.prototype,w=m.toString,x=Math.max,E=Math.min,S=function(){return g.Date.now()};e.exports=n}).call(this,"undefined"!=typeof global?global:"undefined"!=typeof self?self:"undefined"!=typeof window?window:{})},{}],9:[function(t,e,n){"use strict";function r(t){if(null===t||void 0===t)throw new TypeError("Object.assign cannot be called with null or undefined");return Object(t)}function o(){try{if(!Object.assign)return!1;var t=new String("abc");if(t[5]="de","5"===Object.getOwnPropertyNames(t)[0])return!1;for(var e={},n=0;n<10;n++)e["_"+String.fromCharCode(n)]=n;var r=Object.getOwnPropertyNames(e).map(function(t){return e[t]});if("0123456789"!==r.join(""))return!1;var o={};return"abcdefghijklmnopqrst".split("").forEach(function(t){o[t]=t}),"abcdefghijklmnopqrst"===Object.keys(Object.assign({},o)).join("")}catch(i){return!1}}var i=Object.getOwnPropertySymbols,u=Object.prototype.hasOwnProperty,c=Object.prototype.propertyIsEnumerable;e.exports=o()?Object.assign:function(t,e){for(var n,o,a=r(t),s=1;s<arguments.length;s++){n=Object(arguments[s]);for(var f in n)u.call(n,f)&&(a[f]=n[f]);if(i){o=i(n);for(var l=0;l<o.length;l++)c.call(n,o[l])&&(a[o[l]]=n[o[l]])}}return a}},{}],10:[function(t,e,n){"use strict";var r="function"==typeof Symbol&&"symbol"==typeof Symbol.iterator?function(t){return typeof t}:function(t){return t&&"function"==typeof Symbol&&t.constructor===Symbol&&t!==Symbol.prototype?"symbol":typeof t},o=t("object-assign"),i=t("../delegate"),u=t("../delegateAll"),c=/^(.+):delegate\((.+)\)$/,a=" ",s=function(t,e){var n,s=t.match(c);s&&(t=s[1],n=s[2]);var l;"object"===("undefined"==typeof e?"undefined":r(e))&&(l={capture:f(e,"capture"),passive:f(e,"passive")});var d={selector:n,delegate:"object"===("undefined"==typeof e?"undefined":r(e))?u(e):n?i(n,e):e,options:l};return t.indexOf(a)>-1?t.split(a).map(function(t){return o({type:t},d)}):(d.type=t,[d])},f=function(t,e){var n=t[e];return delete t[e],n};e.exports=function(t,e){var n=Object.keys(t).reduce(function(e,n){var r=s(n,t[n]);return e.concat(r)},[]);return o({add:function(t){n.forEach(function(e){t.addEventListener(e.type,e.delegate,e.options)})},remove:function(t){n.forEach(function(e){t.removeEventListener(e.type,e.delegate,e.options)})}},e)}},{"../delegate":12,"../delegateAll":13,"object-assign":9}],11:[function(t,e,n){"use strict";e.exports=function(t){return function(e){return t.some(function(t){return t.call(this,e)===!1},this)}}},{}],12:[function(t,e,n){"use strict";t("element-closest"),e.exports=function(t,e){return function(n){var r=n.target.closest(t);if(r)return e.call(r,n)}}},{"element-closest":6}],13:[function(t,e,n){"use strict";var r=t("../delegate"),o=t("../compose"),i="*";e.exports=function(t){var e=Object.keys(t);if(1===e.length&&e[0]===i)return t[i];var n=e.reduce(function(e,n){return e.push(r(n,t[n])),e},[]);return o(n)}},{"../compose":11,"../delegate":12}],14:[function(t,e,n){"use strict";e.exports=function(t,e){return function(n){if(t!==n.target&&!t.contains(n.target))return e.call(this,n)}}},{}],15:[function(t,e,n){"use strict";e.exports={behavior:t("./behavior"),delegate:t("./delegate"),delegateAll:t("./delegateAll"),ignore:t("./ignore"),keymap:t("./keymap")}},{"./behavior":10,"./delegate":12,"./delegateAll":13,"./ignore":14,"./keymap":16}],16:[function(t,e,n){"use strict";t("keyboardevent-key-polyfill");var r={Alt:"altKey",Control:"ctrlKey",Ctrl:"ctrlKey",Shift:"shiftKey"},o="+",i=function(t,e){var n=t.key;if(e)for(var i in r)t[r[i]]===!0&&(n=[i,n].join(o));return n};e.exports=function(t){var e=Object.keys(t).some(function(t){return t.indexOf(o)>-1});return function(n){var r=i(n,e);return[r,r.toLowerCase()].reduce(function(e,o){return o in t&&(e=t[r].call(this,n)),e},void 0)}},e.exports.MODIFIERS=r},{"keyboardevent-key-polyfill":7}],17:[function(t,e,n){"use strict";e.exports=function(t,e){var n=function(r){return r.currentTarget.removeEventListener(r.type,n,e),t.call(this,r)};return n}},{}],18:[function(t,e,n){"use strict";var r="function"==typeof Symbol&&"symbol"==typeof Symbol.iterator?function(t){return typeof t}:function(t){return t&&"function"==typeof Symbol&&t.constructor===Symbol&&t!==Symbol.prototype?"symbol":typeof t},o=/(^\s+)|(\s+$)/g,i=/\s+/,u=String.prototype.trim?function(t){return t.trim()}:function(t){return t.replace(o,"")},c=function(t){return this.querySelector('[id="'+t.replace(/"/g,'\\"')+'"]')};e.exports=function(t,e){if("string"!=typeof t)throw new Error("Expected a string but got "+("undefined"==typeof t?"undefined":r(t)));e||(e=window.document);var n=e.getElementById?e.getElementById.bind(e):c.bind(e);return t=u(t).split(i),1===t.length&&""===t[0]?[]:t.map(function(t){var e=n(t);if(!e)throw new Error('no element with id: "'+t+'"');return e})}},{}],19:[function(t,e,n){"use strict";function r(t,e,n){return e in t?Object.defineProperty(t,e,{value:n,enumerable:!0,configurable:!0,writable:!0}):t[e]=n,t}var o=t("object-assign"),i=t("array-filter"),u=t("array-foreach"),c=t("../utils/behavior"),a=t("../utils/toggle"),s=t("../utils/is-in-viewport"),f=t("../events"),l=f.CLICK,d=t("../config"),p=d.prefix,v="."+p+"-accordion, ."+p+"-accordion-bordered",y="."+p+"-accordion-button[aria-controls]",b="aria-expanded",h="aria-multiselectable",g=function(t){var e=t.querySelectorAll(y);return i(e,function(e){return e.closest(v)===t})},m=function(t,e){var n=t.closest(v),r=e;if(!n)throw new Error(y+" is missing outer "+v);r=a(t,e);var o="true"===n.getAttribute(h);r&&!o&&u(g(n),function(e){e!==t&&a(e,!1)})},w=function(t){return m(t,!0)},x=function(t){return m(t,!1)},E=c(r({},l,r({},y,function(t){t.preventDefault(),m(this),"true"===this.getAttribute(b)&&(s(this)||this.scrollIntoView())})),{init:function(t){u(t.querySelectorAll(y),function(t){var e="true"===t.getAttribute(b);m(t,e)})},ACCORDION:v,BUTTON:y,show:w,hide:x,toggle:m,getButtons:g}),S=function(t){this.root=t,E.on(this.root)};o(S,E),S.prototype.show=w,S.prototype.hide=x,S.prototype.remove=function(){E.off(this.root)},e.exports=S},{"../config":28,"../events":29,"../utils/behavior":34,"../utils/is-in-viewport":36,"../utils/toggle":40,"array-filter":1,"array-foreach":2,"object-assign":9}],20:[function(t,e,n){"use strict";function r(t,e,n){return e in t?Object.defineProperty(t,e,{value:n,enumerable:!0,configurable:!0,writable:!0}):t[e]=n,t}var o=t("../utils/behavior"),i=t("../events"),u=i.CLICK,c=t("../config"),a=c.prefix,s="."+a+"-banner-header",f=a+"-banner-header-expanded",l=function(t){return t.preventDefault(),this.closest(s).classList.toggle(f),!1};e.exports=o(r({},u,r({},s+" [aria-controls]",l)))},{"../config":28,"../events":29,"../utils/behavior":34}],21:[function(t,e,n){"use strict";function r(t,e,n){return e in t?Object.defineProperty(t,e,{value:n,enumerable:!0,configurable:!0,writable:!0}):t[e]=n,t}function o(){if(window.innerWidth<g){var t=this.closest(h);t.classList.toggle(p);var e=t.closest(y).querySelectorAll("ul");u(e,function(e){e!==t&&e.classList.add(p)})}}var i=t("lodash.debounce"),u=t("array-foreach"),c=t("../utils/behavior"),a=t("../utils/select"),s=t("../events"),f=s.CLICK,l=t("../config"),d=l.prefix,p="hidden",v="."+d+"-footer-big",y=v+" nav",b=y+" ."+d+"-footer-primary-link",h=y+" ul",g=600,m=180,w=i(function(){var t=window.innerWidth<g;u(a(h),function(e){e.classList.toggle(p,t)})},m);e.exports=c(r({},f,r({},b,o)),{HIDE_MAX_WIDTH:g,DEBOUNCE_RATE:m,init:function(){w(),window.addEventListener("resize",w)},teardown:function(){window.removeEventListener("resize",w)}})},{"../config":28,"../events":29,"../utils/behavior":34,"../utils/select":37,"array-foreach":2,"lodash.debounce":8}],22:[function(t,e,n){"use strict";var r=t("./accordion"),o=t("./banner"),i=t("./footer"),u=t("./navigation"),c=t("./password"),a=t("./search"),s=t("./skipnav"),f=t("./validator");e.exports={accordion:r,banner:o,footer:i,navigation:u,password:c,search:a,skipnav:s,validator:f}},{"./accordion":19,"./banner":20,"./footer":21,"./navigation":23,"./password":24,"./search":25,"./skipnav":26,"./validator":27}],23:[function(t,e,n){"use strict";function r(t,e,n){return e in t?Object.defineProperty(t,e,{value:n,enumerable:!0,configurable:!0,writable:!0}):t[e]=n,t}var o,i=t("object-assign"),u=t("array-foreach"),c=t("../utils/behavior"),a=t("../utils/select"),s=t("../utils/focus-trap"),f=t("./accordion"),l=t("../events"),d=l.CLICK,p=t("../config"),v=p.prefix,y="."+v+"-nav",b=y+" a",h="."+v+"-menu-btn",g="."+v+"-nav-close",m="."+v+"-overlay",w=g+", ."+v+"-overlay",x=[y,m].join(", "),E="usa-mobile_nav-active",S="is-visible",A=void 0,j=function(){return document.body.classList.contains(E)},O=function(t){var e=document,n=e.body,r="boolean"==typeof t?t:!j();n.classList.toggle(E,r),u(a(x),function(t){return t.classList.toggle(S,r)}),A.focusTrap.update(r);var o=n.querySelector(g),i=n.querySelector(h);return r&&o?o.focus():!r&&document.activeElement===o&&i&&i.focus(),r},C=function(){var t=document.body.querySelector(g);j()&&t&&0===t.getBoundingClientRect().width&&A.toggleNav.call(t,!1)},k=function(){return A.toggleNav.call(A,!1)};A=c(r({},d,(o={},r(o,h,O),r(o,w,O),r(o,b,function(){var t=this.closest(f.ACCORDION);t&&f.getButtons(t).forEach(function(t){return f.hide(t)}),j()&&A.toggleNav.call(A,!1)}),o)),{init:function(){var t=document.querySelector(y);t&&(A.focusTrap=s(t,{Escape:k})),C(),window.addEventListener("resize",C,!1)},teardown:function(){window.removeEventListener("resize",C,!1)},focusTrap:null,toggleNav:O}),e.exports=i(function(t){return A.on(t)},A)},{"../config":28,"../events":29,"../utils/behavior":34,"../utils/focus-trap":35,"../utils/select":37,"./accordion":19,"array-foreach":2,"object-assign":9}],24:[function(t,e,n){"use strict";function r(t,e,n){return e in t?Object.defineProperty(t,e,{value:n,enumerable:!0,configurable:!0,writable:!0}):t[e]=n,t}function o(t){t.preventDefault(),u(this)}var i=t("../utils/behavior"),u=t("../utils/toggle-form-input"),c=t("../events"),a=c.CLICK,s=t("../config"),f=s.prefix,l="."+f+"-show_password, ."+f+"-show_multipassword";e.exports=i(r({},a,r({},l,o)))},{"../config":28,"../events":29,"../utils/behavior":34,"../utils/toggle-form-input":39}],25:[function(t,e,n){"use strict";function r(t,e,n){return e in t?Object.defineProperty(t,e,{value:n,enumerable:!0,configurable:!0,writable:!0}):t[e]=n,t}function o(){m(this,!0),h=this}function i(){m(this,!1),h=void 0}var u=t("object-assign"),c=t("array-foreach"),a=t("receptor/ignore"),s=t("../utils/behavior"),f=t("../utils/select"),l=t("../events"),d=l.CLICK,p=".js-search-button",v=".js-search-form",y="[type=search]",b="header",h=void 0,g=function(t){var e=t.closest(b);return e?e.querySelector(v):document.querySelector(v)},m=function(t,e){var n=g(t);if(!n)throw new Error("No "+v+" found for search toggle in "+b+"!");if(t.hidden=e,n.hidden=!e,e){var r=n.querySelector(y);r&&r.focus();var o=a(n,function(){h&&i.call(h),document.body.removeEventListener(d,o)});setTimeout(function(){document.body.addEventListener(d,o)},0)}},w=s(r({},d,r({},p,o)),{init:function(t){c(f(p,t),function(t){m(t,!1)})},teardown:function(){h=void 0}});e.exports=u(function(t){return w.on(t)},w)},{"../events":29,"../utils/behavior":34,"../utils/select":37,"array-foreach":2,"object-assign":9,"receptor/ignore":14}],26:[function(t,e,n){"use strict";function r(t,e,n){return e in t?Object.defineProperty(t,e,{value:n,enumerable:!0,configurable:!0,writable:!0}):t[e]=n,t}function o(){var t=this.getAttribute("href"),e=document.getElementById("#"===t?d:t.slice(1));e&&(e.style.outline="0",e.setAttribute("tabindex",0),e.focus(),e.addEventListener("blur",i(function(){e.setAttribute("tabindex",-1)})))}var i=t("receptor/once"),u=t("../utils/behavior"),c=t("../events"),a=c.CLICK,s=t("../config"),f=s.prefix,l="."+f+'-skipnav[href^="#"], .'+f+'-footer-return-to-top [href^="#"]',d="main-content";e.exports=u(r({},a,r({},l,o)))},{"../config":28,"../events":29,"../utils/behavior":34,"receptor/once":17}],27:[function(t,e,n){"use strict";function r(){u(this)}var o=t("object-assign"),i=t("../utils/behavior"),u=t("../utils/validate-input"),c=i({"keyup change":{"input[data-validation-element]":r}});e.exports=o(function(t){return c.on(t)},c)},{"../utils/behavior":34,"../utils/validate-input":41,"object-assign":9}],28:[function(t,e,n){"use strict";e.exports={prefix:"usa"}},{}],29:[function(t,e,n){"use strict";e.exports={CLICK:"click"}},{}],30:[function(t,e,n){"use strict";var r=window.HTMLElement.prototype,o="hidden";o in r||Object.defineProperty(r,o,{get:function(){return this.hasAttribute(o)},set:function(t){t?this.setAttribute(o,""):this.removeAttribute(o)}})},{}],31:[function(t,e,n){"use strict";t("classlist-polyfill"),t("./element-hidden")},{"./element-hidden":30,"classlist-polyfill":3}],32:[function(t,e,n){"use strict";var r=t("domready");t("./polyfills");var o=t("./config"),i=t("./components");o.components=i,r(function(){var t=document.body;Object.keys(i).forEach(function(e){var n=i[e];n.on(t)})}),e.exports=o},{"./components":22,"./config":28,"./polyfills":31,domready:4}],33:[function(t,e,n){"use strict";e.exports=function(){var t=arguments.length>0&&void 0!==arguments[0]?arguments[0]:document;return t.activeElement}},{}],34:[function(t,e,n){"use strict";var r=t("object-assign"),o=t("array-foreach"),i=t("receptor/behavior"),u=function(){for(var t=arguments.length,e=Array(t),n=0;n<t;n++)e[n]=arguments[n];return function(){var t=this,n=arguments.length>0&&void 0!==arguments[0]?arguments[0]:document.body;o(e,function(e){"function"==typeof t[e]&&t[e].call(t,n)})}};e.exports=function(t,e){return i(t,r({on:u("init","add"),off:u("teardown","remove")},e))}},{"array-foreach":2,"object-assign":9,"receptor/behavior":10}],35:[function(t,e,n){"use strict";var r=t("object-assign"),o=t("receptor"),i=o.keymap,u=t("./behavior"),c=t("./select"),a=t("./active-element"),s='a[href], area[href], input:not([disabled]), select:not([disabled]), textarea:not([disabled]), button:not([disabled]), iframe, object, embed, [tabindex="0"], [contenteditable]',f=function(t){function e(t){a()===i&&(t.preventDefault(),o.focus())}function n(t){a()===o&&(t.preventDefault(),i.focus())}var r=c(s,t),o=r[0],i=r[r.length-1];return{firstTabStop:o,lastTabStop:i,tabAhead:e,tabBack:n}};e.exports=function(t){var e=arguments.length>1&&void 0!==arguments[1]?arguments[1]:{},n=f(t),o=i(r({Tab:n.tabAhead,"Shift+Tab":n.tabBack},e)),c=u({keydown:o},{init:function(){n.firstTabStop.focus()},update:function(t){t?this.on():this.off()}});return c}},{"./active-element":33,"./behavior":34,"./select":37,"object-assign":9,receptor:15}],36:[function(t,e,n){"use strict";function r(t){var e=arguments.length>1&&void 0!==arguments[1]?arguments[1]:window,n=arguments.length>2&&void 0!==arguments[2]?arguments[2]:document.documentElement,r=t.getBoundingClientRect();return r.top>=0&&r.left>=0&&r.bottom<=(e.innerHeight||n.clientHeight)&&r.right<=(e.innerWidth||n.clientWidth)}e.exports=r},{}],37:[function(t,e,n){"use strict";var r="function"==typeof Symbol&&"symbol"==typeof Symbol.iterator?function(t){return typeof t}:function(t){return t&&"function"==typeof Symbol&&t.constructor===Symbol&&t!==Symbol.prototype?"symbol":typeof t},o=function(t){return t&&"object"===("undefined"==typeof t?"undefined":r(t))&&1===t.nodeType};e.exports=function(t,e){if("string"!=typeof t)return[];e&&o(e)||(e=window.document);var n=e.querySelectorAll(t);return Array.prototype.slice.call(n)}},{}],38:[function(t,e,n){"use strict";e.exports=function(t,e){t.setAttribute("autocapitalize","off"),t.setAttribute("autocorrect","off"),t.setAttribute("type",e?"password":"text")}},{}],39:[function(t,e,n){"use strict";var r=t("array-foreach"),o=t("resolve-id-refs"),i=t("./toggle-field-mask"),u="aria-controls",c="aria-pressed",a="data-show-text",s="data-hide-text",f=function(t){return t.replace(/\bShow\b/i,function(t){return("S"===t[0]?"H":"h")+"ide"})};e.exports=function(t){var e=t.hasAttribute(c)&&"true"!==t.getAttribute(c),n=o(t.getAttribute(u));r(n,function(t){return i(t,e)}),t.hasAttribute(a)||t.setAttribute(a,t.textContent);var l=t.getAttribute(a),d=t.getAttribute(s)||f(l);return t.textContent=e?l:d,t.setAttribute(c,e),e}},{"./toggle-field-mask":38,"array-foreach":2,"resolve-id-refs":18}],40:[function(t,e,n){"use strict";var r="aria-expanded",o="aria-controls",i="aria-hidden";e.exports=function(t,e){var n=e;"boolean"!=typeof n&&(n="false"===t.getAttribute(r)),t.setAttribute(r,n);var u=t.getAttribute(o),c=document.getElementById(u);if(!c)throw new Error('No toggle target found with id: "'+u+'"');return c.setAttribute(i,!n),n}},{}],41:[function(t,e,n){"use strict";var r=function(){function t(t,e){var n=[],r=!0,o=!1,i=void 0;try{for(var u,c=t[Symbol.iterator]();!(r=(u=c.next()).done)&&(n.push(u.value),!e||n.length!==e);r=!0);}catch(a){o=!0,i=a}finally{try{!r&&c["return"]&&c["return"]()}finally{if(o)throw i}}return n}return function(e,n){if(Array.isArray(e))return e;if(Symbol.iterator in Object(e))return t(e,n);throw new TypeError("Invalid attempt to destructure non-iterable instance")}}(),o=t("elem-dataset"),i=t("../config"),u=i.prefix,c="aria-checked",a=u+"-checklist-checked";e.exports=function(t){var e=o(t),n=e.validationElement,i="#"===n.charAt(0)?document.querySelector(n):document.getElementById(n);if(!i)throw new Error('No validation element found with id: "'+n+'"');Object.entries(e).forEach(function(e){var n=r(e,2),o=n[0],u=n[1];if(o.startsWith("validate")){var s=o.substr("validate".length).toLowerCase(),f=new RegExp(u),l='[data-validator="'+s+'"]',d=i.querySelector(l);if(!d)throw new Error('No validator checkbox found for: "'+s+'"');var p=f.test(t.value);d.classList.toggle(a,p),d.setAttribute(c,p)}})}},{"../config":28,"elem-dataset":5}]},{},[32]);
//# sourceMappingURL=uswds.min.js.map
